# Supplementary material for: Satellite tagging of rehabilitated green sea turtles Chelonia mydas from the United Arab Emirates, including the longest tracked journey for the species
Source: PLoS One. 2017 Sep 5;12(9):e0184286. doi: 10.1371/journal.pone.0184286 (PMC5584959; doi:10.1371/journal.pone.0184286)
Supplement: S1 Data — (XLS) [file pone.0184286.s002.xls]

## Sheet: Maju
event-id	visible	timestamp	location-long	location-lat	algorithm-marked-outlier	argos:altitude	argos:best-level	argos:calcul-freq	argos:iq	argos:lat1	argos:lat2	argos:lc	argos:lon1	argos:lon2	argos:nb-mes	argos:nb-mes-120	argos:nb-mes-identical	argos:nopc	argos:pass-duration	external-temperature	height-above-msl	sensor-type	individual-taxon-canonical-name	tag-local-identifier	individual-local-identifier	study-name	utm-easting	utm-northing	utm-zone	study-timezone	study-local-timestamp
422420874	TRUE	1899-12-31 00:30:00	54.604	25.257		0	-121	401.653	0	25.257	27.524	A	54.604	65.39	3	0	3	1	90	-99.99		argos-doppler-shift	Chelonia	55884	Maju	Maju	258681	2.79556e+06	40N	GMT+04:00	1899-12-31 00:30:00
422420827	TRUE	1899-12-31 00:46:00	54.53	25.357		0	-124	401.653	0	25.357	19.949	A	54.53	29.257	3	0	3	1	183	20.44	-24.8	argos-doppler-shift	Chelonia	55884	Maju	Maju	251429	2.80677e+06	40N	GMT+04:00	1899-12-31 00:46:00
422420832	TRUE	1899-12-31 00:23:00	54.733	25.496		0	-128	401.653	68	25.496	32.396	2	54.733	86.961	4	0	4	4	383	20.77	-29.52	argos-doppler-shift	Chelonia	55884	Maju	Maju	272127	2.82181e+06	40N	GMT+04:00	1899-12-31 00:23:00
422420838	TRUE	1899-12-31 00:36:00	55.01	25.829		0	-124	401.653	68	25.829	24.709	1	55.01	49.697	5	0	5	2	199	21.29	-36.41	argos-doppler-shift	Chelonia	55884	Maju	Maju	300533	2.85826e+06	40N	GMT+04:00	1899-12-31 00:36:00
422420839	TRUE	1899-12-31 00:12:00	54.878	25.903		0	-124	401.653	0	25.903	27.023	B	54.878	60.512	2	0	2	2	90	21.25	-63.6	argos-doppler-shift	Chelonia	55884	Maju	Maju	287431	2.86666e+06	40N	GMT+04:00	1899-12-31 00:12:00
422420840	TRUE	1899-12-31 00:40:00	55.123	26.158		0	-131	401.653	0	26.158	35.24	B	55.123	100.351	2	0	2	2	46	21.47	-78.52	argos-doppler-shift	Chelonia	55884	Maju	Maju	312386	2.89454e+06	40N	GMT+04:00	1899-12-31 00:40:00
422420841	TRUE	1899-12-31 00:53:00	55.142	26.391		0	-127	401.653	0	26.391	28.133	A	55.142	63.62	3	0	3	1	144	21.23	-15.36	argos-doppler-shift	Chelonia	55884	Maju	Maju	314656	2.92032e+06	40N	GMT+04:00	1899-12-31 00:53:00
422420875	TRUE	1899-12-31 00:30:00	55.349	26.566		0	-122	401.653	0	26.566	30.501	A	55.349	74.646	3	0	3	1	347	-99.99		argos-doppler-shift	Chelonia	55884	Maju	Maju	335558	2.93943e+06	40N	GMT+04:00	1899-12-31 00:30:00
422420844	TRUE	1899-12-31 00:28:00	55.621	26.637		0	-127	401.653	8	26.637	32.755	A	55.621	84.019	3	0	3	3	397	-99.99	6.91	argos-doppler-shift	Chelonia	55884	Maju	Maju	362738	2.94697e+06	40N	GMT+04:00	1899-12-31 00:28:00
422420846	TRUE	1899-12-31 00:27:00	56.067	26.711		0	-124	401.653	0	26.711	25.065	B	56.067	48.343	2	0	2	2	201	-99.99	-48.41	argos-doppler-shift	Chelonia	55884	Maju	Maju	407194	2.95477e+06	40N	GMT+04:00	1899-12-31 00:27:00
422420847	TRUE	1899-12-31 00:02:00	56.155	26.824		0	-124	401.653	50	26.824	27.595	1	56.155	59.802	7	0	7	3	342	21.48	-40.24	argos-doppler-shift	Chelonia	55884	Maju	Maju	416031	2.96722e+06	40N	GMT+04:00	1899-12-31 00:02:00
422420852	TRUE	1899-12-31 00:16:00	56.773	27.104		0	-125	401.653	58	27.104	27.691	0	56.773	59.468	5	0	5	3	621	-99.99	1	argos-doppler-shift	Chelonia	55884	Maju	Maju	477499	2.99797e+06	40N	GMT+04:00	1899-12-31 00:16:00
422420854	TRUE	1899-12-31 00:48:00	57.063	26.362		0	-124	401.653	60	26.362	29.564	3	57.063	71.916	5	0	5	2	557	-99.99	1.55	argos-doppler-shift	Chelonia	55884	Maju	Maju	506285	2.91578e+06	40N	GMT+04:00	1899-12-31 00:48:00
422420857	TRUE	1899-12-31 00:24:00	57.164	26.029		0	-122	401.653	68	26.029	31.456	2	57.164	82.958	5	0	5	4	503	22.65	-0.04	argos-doppler-shift	Chelonia	55884	Maju	Maju	516409	2.87891e+06	40N	GMT+04:00	1899-12-31 00:24:00
422420860	TRUE	1899-12-31 00:41:00	57.477	25.665		0	-127	401.653	0	25.665	23.231	B	57.477	45.891	2	0	2	2	431	22.77	-34.4	argos-doppler-shift	Chelonia	55884	Maju	Maju	547872	2.83867e+06	40N	GMT+04:00	1899-12-31 00:41:00
422420863	TRUE	1899-12-31 00:32:00	58.221	25.491		0	-129	401.653	0	25.491	29.693	B	58.221	78.231	2	0	2	1	238	22.98	-79.94	argos-doppler-shift	Chelonia	55884	Maju	Maju	622722	2.81988e+06	40N	GMT+04:00	1899-12-31 00:32:00
422420867	TRUE	1899-12-31 00:48:00	58.655	25.571		0	-134	401.653	0	25.571	21.782	A	58.655	40.828	3	0	3	1	273	-99.99	0.36	argos-doppler-shift	Chelonia	55884	Maju	Maju	666240	2.82921e+06	40N	GMT+04:00	1899-12-31 00:48:00
422420869	TRUE	1899-12-31 00:57:00	58.801	25.517		0	-127	401.653	0	25.517	31.196	B	58.801	86.679	2	0	2	2	44	22.79	-12.78	argos-doppler-shift	Chelonia	55884	Maju	Maju	680989	2.82342e+06	40N	GMT+04:00	1899-12-31 00:57:00
422420871	TRUE	1899-12-31 00:38:00	59.422	25.381		0	-127	401.653	0	25.381	29.37	B	59.422	77.906	2	0	2	1	305	23.81	-21.2	argos-doppler-shift	Chelonia	55884	Maju	Maju	743690	2.80935e+06	40N	GMT+04:00	1899-12-31 00:38:00
422420872	TRUE	1899-12-31 00:21:00	60.56	25.33		0	-124	401.653	0	25.33	23.69	B	60.56	52.859	2	0	2	1	91	26.22	-14.32	argos-doppler-shift	Chelonia	55884	Maju	Maju	254395	2.80373e+06	41N	GMT+04:00	1899-12-31 00:21:00
422420873	TRUE	1899-12-31 00:52:00	61.747	25.004		0	-127	401.653	0	25.004	25.817	A	61.747	65.597	3	0	3	1	91	25	-0.79	argos-doppler-shift	Chelonia	55884	Maju	Maju	373558	2.76598e+06	41N	GMT+04:00	1899-12-31 00:52:00

## Sheet: Lepi
event-id	visible	timestamp	location-long	location-lat	algorithm-marked-outlier	argos:altitude	argos:best-level	argos:calcul-freq	argos:iq	argos:lat1	argos:lat2	argos:lc	argos:lon1	argos:lon2	argos:nb-mes	argos:nb-mes-120	argos:nb-mes-identical	argos:nopc	argos:pass-duration	external-temperature	height-above-msl	sensor-type	individual-taxon-canonical-name	tag-local-identifier	individual-local-identifier	study-name	utm-easting	utm-northing	utm-zone	study-timezone	study-local-timestamp
419837455	TRUE	2012-06-30 05:46:00	55.218	25.289		0	-130	401.677	8	25.289	25.289	B	55.218	55.218	2	0	2	3	45	-99.99	-13.23	argos-doppler-shift	Chelonia mydas	118217	Lepi	Lepi	320583	2.79814e+06	40N	GMT+04:00	2012-06-30 09:46:00
419837465	TRUE	2012-07-02 13:46:00	55.418	25.481		0	-132	401.677	8	25.481	25.481	B	55.418	55.418	2	0	2	3	63	31.51	-14.53	argos-doppler-shift	Chelonia mydas	118217	Lepi	Lepi	340975	2.81915e+06	40N	GMT+04:00	2012-07-02 17:46:00
419837468	TRUE	2012-07-03 10:51:00	55.522	25.571		0	-129	401.677	8	25.571	25.571	B	55.522	55.522	2	0	2	3	45	32.1	-38.94	argos-doppler-shift	Chelonia mydas	118217	Lepi	Lepi	351542	2.829e+06	40N	GMT+04:00	2012-07-03 14:51:00
419837473	TRUE	2012-07-04 06:18:00	55.633	25.667		0	-115	401.677	8	25.667	25.667	B	55.633	55.633	2	1	2	3	46	32.04	-9.12	argos-doppler-shift	Chelonia mydas	118217	Lepi	Lepi	362802	2.83952e+06	40N	GMT+04:00	2012-07-04 10:18:00
419837476	TRUE	2012-07-05 06:29:00	55.678	25.617		0	-131	401.677	8	25.617	25.617	B	55.678	55.678	2	0	2	3	45	-99.99	5.91	argos-doppler-shift	Chelonia mydas	118217	Lepi	Lepi	367264	2.83393e+06	40N	GMT+04:00	2012-07-05 10:29:00
419837478	TRUE	2012-07-06 05:37:00	55.715	25.664		0	-118	401.677	8	25.664	25.664	B	55.715	55.715	2	1	2	3	45	-99.99	-6.3	argos-doppler-shift	Chelonia mydas	118217	Lepi	Lepi	371030	2.8391e+06	40N	GMT+04:00	2012-07-06 09:37:00
419837489	TRUE	2012-07-07 13:29:00	55.735	25.661		0	-124	401.677	8	25.661	25.661	B	55.735	55.735	2	0	2	3	46	-99.99	0.97	argos-doppler-shift	Chelonia mydas	118217	Lepi	Lepi	373034	2.83875e+06	40N	GMT+04:00	2012-07-07 17:29:00
419837499	TRUE	2012-07-08 14:10:00	55.732	25.68		0	-131	401.677	8	25.68	25.68	B	55.732	55.732	2	0	2	3	45	-99.99	-2.38	argos-doppler-shift	Chelonia mydas	118217	Lepi	Lepi	372753	2.84086e+06	40N	GMT+04:00	2012-07-08 18:10:00
419837504	TRUE	2012-07-09 11:14:00	55.734	25.655		0	-124	401.677	8	25.655	25.655	B	55.734	55.734	2	0	2	3	46	-99.99	1.1	argos-doppler-shift	Chelonia mydas	118217	Lepi	Lepi	372927	2.83809e+06	40N	GMT+04:00	2012-07-09 15:14:00
419837508	TRUE	2012-07-10 09:22:00	55.749	25.675		0	-129	401.677	8	25.675	25.675	B	55.749	55.749	2	0	2	3	47	-99.99	-5.7	argos-doppler-shift	Chelonia mydas	118217	Lepi	Lepi	374454	2.84029e+06	40N	GMT+04:00	2012-07-10 13:22:00
419837515	TRUE	2012-07-11 11:56:00	55.708	25.67		0	-126	401.677	8	25.67	25.67	B	55.708	55.708	2	0	2	3	45	33.18	-2.81	argos-doppler-shift	Chelonia mydas	118217	Lepi	Lepi	370334	2.83977e+06	40N	GMT+04:00	2012-07-11 15:56:00
419837521	TRUE	2012-07-12 11:27:00	55.697	25.636		0	-129	401.677	8	25.636	25.636	B	55.697	55.697	2	0	2	3	46	33.31	1.48	argos-doppler-shift	Chelonia mydas	118217	Lepi	Lepi	369192	2.83602e+06	40N	GMT+04:00	2012-07-12 15:27:00
419837523	TRUE	2012-07-13 10:24:00	55.662	25.631		0	-129	401.677	8	25.631	25.631	B	55.662	55.662	2	0	2	3	45	33.21	2.44	argos-doppler-shift	Chelonia mydas	118217	Lepi	Lepi	365673	2.8355e+06	40N	GMT+04:00	2012-07-13 14:24:00
419837531	TRUE	2012-07-15 10:09:00	55.71	25.661		0	-126	401.677	8	25.661	25.661	B	55.71	55.71	2	0	2	3	45	-99.99	-9	argos-doppler-shift	Chelonia mydas	118217	Lepi	Lepi	370525	2.83877e+06	40N	GMT+04:00	2012-07-15 14:09:00
419837537	TRUE	2012-07-16 09:54:00	55.726	25.675		0	-129	401.677	8	25.675	25.675	B	55.726	55.726	2	0	2	3	451	-99.99	-2.1	argos-doppler-shift	Chelonia mydas	118217	Lepi	Lepi	372146	2.84031e+06	40N	GMT+04:00	2012-07-16 13:54:00
419837545	TRUE	2012-07-17 11:27:00	55.738	25.669		0	-121	401.677	58	25.669	25.669	3	55.738	55.738	5	0	5	3	379	-99.99	-0.56	argos-doppler-shift	Chelonia mydas	118217	Lepi	Lepi	373344	2.83963e+06	40N	GMT+04:00	2012-07-17 15:27:00
419837548	TRUE	2012-07-18 04:49:00	55.742	25.714		0	-125	401.677	8	25.714	25.714	B	55.742	55.742	2	0	2	3	45	33.17	-6.96	argos-doppler-shift	Chelonia mydas	118217	Lepi	Lepi	373793	2.84461e+06	40N	GMT+04:00	2012-07-18 08:49:00
419837553	TRUE	2012-07-19 08:04:00	55.64	25.67		0	-131	401.677	8	25.67	25.67	B	55.64	55.64	2	0	2	3	46	33.38	-9	argos-doppler-shift	Chelonia mydas	118217	Lepi	Lepi	363508	2.83984e+06	40N	GMT+04:00	2012-07-19 12:04:00
419837562	TRUE	2012-07-21 14:04:00	55.597	25.64		0	-128	401.677	8	25.64	25.64	A	55.597	55.597	3	0	3	3	183	33.37	-10.98	argos-doppler-shift	Chelonia mydas	118217	Lepi	Lepi	359157	2.83656e+06	40N	GMT+04:00	2012-07-21 18:04:00
419837572	TRUE	2012-07-24 04:16:00	55.586	25.617		0	-126	401.677	58	25.617	25.617	3	55.586	55.586	4	0	4	3	530	33.33	-2.29	argos-doppler-shift	Chelonia mydas	118217	Lepi	Lepi	358025	2.83403e+06	40N	GMT+04:00	2012-07-24 08:16:00
419837582	TRUE	2012-07-25 10:00:00	55.628	25.629		0	-126	401.677	8	25.629	25.629	A	55.628	55.628	3	0	3	3	416	33.41	-6.59	argos-doppler-shift	Chelonia mydas	118217	Lepi	Lepi	362257	2.83531e+06	40N	GMT+04:00	2012-07-25 14:00:00
419837598	TRUE	2012-07-28 14:39:00	55.654	25.636		0	-121	401.677	8	25.636	25.636	B	55.654	55.654	2	0	2	3	45	33.38	-1.2	argos-doppler-shift	Chelonia mydas	118217	Lepi	Lepi	364875	2.83606e+06	40N	GMT+04:00	2012-07-28 18:39:00
419837607	TRUE	2012-07-29 14:16:00	55.656	25.616		0	-129	401.677	8	25.616	25.616	B	55.656	55.656	2	0	2	3	45	-99.99	7.83	argos-doppler-shift	Chelonia mydas	118217	Lepi	Lepi	365054	2.83384e+06	40N	GMT+04:00	2012-07-29 18:16:00
419837614	TRUE	2012-07-31 03:56:00	55.699	25.652		0	-123	401.677	8	25.652	25.652	B	55.699	55.699	2	0	2	3	258	33.32	-8.75	argos-doppler-shift	Chelonia mydas	118217	Lepi	Lepi	369411	2.83779e+06	40N	GMT+04:00	2012-07-31 07:56:00
419837623	TRUE	2012-08-01 09:04:00	55.675	25.636		0	-125	401.677	8	25.636	25.636	B	55.675	55.675	2	0	2	3	45	33.38	0.06	argos-doppler-shift	Chelonia mydas	118217	Lepi	Lepi	366984	2.83604e+06	40N	GMT+04:00	2012-08-01 13:04:00
419837633	TRUE	2012-08-03 05:51:00	55.711	25.697		0	-121	401.677	0	25.697	25.697	B	55.711	55.711	2	0	2	3	45	-99.99	-6.22	argos-doppler-shift	Chelonia mydas	118217	Lepi	Lepi	370664	2.84276e+06	40N	GMT+04:00	2012-08-03 09:51:00
419837637	TRUE	2012-08-04 05:38:00	55.8	25.699		0	-118	401.677	0	25.699	25.699	B	55.8	55.8	2	1	2	3	45	-99.99	9.06	argos-doppler-shift	Chelonia mydas	118217	Lepi	Lepi	379597	2.8429e+06	40N	GMT+04:00	2012-08-04 09:38:00
419837643	TRUE	2012-08-05 06:52:00	55.797	25.828		0	-117	401.677	58	25.828	25.828	3	55.797	55.797	5	1	5	3	360	32.45	-19.54	argos-doppler-shift	Chelonia mydas	118217	Lepi	Lepi	379426	2.85719e+06	40N	GMT+04:00	2012-08-05 10:52:00
419837649	TRUE	2012-08-06 11:02:00	55.289	25.955		0	-125	401.677	58	25.955	25.955	3	55.289	55.289	7	0	7	3	584	32.72	-69.16	argos-doppler-shift	Chelonia mydas	118217	Lepi	Lepi	328686	2.87182e+06	40N	GMT+04:00	2012-08-06 15:02:00
419837651	TRUE	2012-08-07 04:35:00	54.945	26.048		0	-128	401.677	0	26.048	26.048	B	54.945	54.945	2	0	2	3	216	33.14	-72.88	argos-doppler-shift	Chelonia mydas	118217	Lepi	Lepi	294397	2.88262e+06	40N	GMT+04:00	2012-08-07 08:35:00
419837654	TRUE	2012-08-08 02:28:00	54.84	26.153		0	-127	401.677	50	26.153	26.153	1	54.84	54.84	7	0	7	3	457	33.03	-78.22	argos-doppler-shift	Chelonia mydas	118217	Lepi	Lepi	284082	2.89442e+06	40N	GMT+04:00	2012-08-08 06:28:00
419837660	TRUE	2012-08-09 14:53:00	54.362	26.371		0	-120	401.677	8	26.371	26.371	B	54.362	54.362	2	0	2	3	305	32.97	-59.15	argos-doppler-shift	Chelonia mydas	118217	Lepi	Lepi	236773	2.91946e+06	40N	GMT+04:00	2012-08-09 18:53:00
419837668	TRUE	2012-08-13 08:42:00	53.686	26.671		0	-126	401.677	8	26.671	26.671	B	53.686	53.686	2	0	2	3	45	33.24	-25.75	argos-doppler-shift	Chelonia mydas	118217	Lepi	Lepi	767322	2.95281e+06	39N	GMT+04:00	2012-08-13 12:42:00
419837682	TRUE	2012-08-15 12:42:00	53.583	26.72		0	-122	401.677	8	26.72	26.72	B	53.583	53.583	2	0	2	3	49	33.36	-17.88	argos-doppler-shift	Chelonia mydas	118217	Lepi	Lepi	756957	2.95803e+06	39N	GMT+04:00	2012-08-15 16:42:00
419837684	TRUE	2012-08-16 02:41:00	53.468	26.824		0	-127	401.677	0	26.824	26.824	B	53.468	53.468	2	0	2	3	107	-99.99	-19.58	argos-doppler-shift	Chelonia mydas	118217	Lepi	Lepi	745288	2.96933e+06	39N	GMT+04:00	2012-08-16 06:41:00
419837690	TRUE	2012-08-18 14:43:00	53.357	26.949		0	-121	401.677	58	26.949	26.949	2	53.357	53.357	7	0	7	3	483	33.93	-38.57	argos-doppler-shift	Chelonia mydas	118217	Lepi	Lepi	733995	2.98297e+06	39N	GMT+04:00	2012-08-18 18:43:00
419837691	TRUE	2012-08-19 04:50:00	53.22	26.953		0	-126	401.677	0	26.953	26.953	B	53.22	53.22	2	0	2	3	56	33.81	-40.76	argos-doppler-shift	Chelonia mydas	118217	Lepi	Lepi	720382	2.98317e+06	39N	GMT+04:00	2012-08-19 08:50:00
419837693	TRUE	2012-08-20 12:23:00	53.351	26.833		0	-125	401.677	8	26.833	26.833	B	53.351	53.351	2	0	2	3	50	33.18	-5.57	argos-doppler-shift	Chelonia mydas	118217	Lepi	Lepi	733638	2.9701e+06	39N	GMT+04:00	2012-08-20 16:23:00
419837699	TRUE	2012-08-26 10:53:00	53.379	26.789		0	-119	401.677	58	26.789	26.789	0	53.379	53.379	4	1	4	3	172	33.16	-3.28	argos-doppler-shift	Chelonia mydas	118217	Lepi	Lepi	736513	2.96528e+06	39N	GMT+04:00	2012-08-26 14:53:00
419837700	TRUE	2012-08-29 09:09:00	53.381	26.778		0	-122	401.677	0	26.778	26.778	B	53.381	53.381	2	0	2	3	47	33.56	-12.19	argos-doppler-shift	Chelonia mydas	118217	Lepi	Lepi	736734	2.96406e+06	39N	GMT+04:00	2012-08-29 13:09:00
419837702	TRUE	2012-09-05 11:14:00	53.42	26.749		0	-136	401.677	0	26.749	26.749	B	53.42	53.42	2	0	2	3	45	32.94	-32.7	argos-doppler-shift	Chelonia mydas	118217	Lepi	Lepi	740674	2.96092e+06	39N	GMT+04:00	2012-09-05 15:14:00
419837709	TRUE	2013-04-09 06:41:00	52.412	27.48		0	-118	401.677	50	27.48	27.48	2	52.412	52.412	9	3	9	3	360	23.95	-57.4	argos-doppler-shift	Chelonia mydas	118217	Lepi	Lepi	639500	3.04039e+06	39N	GMT+04:00	2013-04-09 10:41:00

## Sheet: Jade
event-id	visible	timestamp	location-long	location-lat	algorithm-marked-outlier	argos:altitude	argos:best-level	argos:calcul-freq	argos:iq	argos:lat1	argos:lat2	argos:lc	argos:lon1	argos:lon2	argos:nb-mes	argos:nb-mes-120	argos:nb-mes-identical	argos:nopc	argos:pass-duration	external-temperature	height-above-msl	sensor-type	individual-taxon-canonical-name	tag-local-identifier	individual-local-identifier	study-name	utm-easting	utm-northing	utm-zone	study-timezone	study-local-timestamp
420478703	TRUE	1899-12-31 00:32:00	55.1	25.268		0	-130	401.647	8	25.268	14.086	A	55.1	107.046	3	0	3	2	135	28.24	-18.16	argos-doppler-shift		99066	Jade	Jade	308667	2.79598e+06	40N	GMT+04:00	1899-12-31 00:32:00
420478705	TRUE	1899-12-31 00:20:00	55.174	25.35		0	-121	401.647	50	25.35	27.634	1	55.174	66.117	4	0	4	2	434	28.23	-21	argos-doppler-shift		99066	Jade	Jade	316244	2.80496e+06	40N	GMT+04:00	1899-12-31 00:20:00
420478708	TRUE	1899-12-31 00:49:00	55.254	25.375		0	-118	401.647	0	25.375	28.442	A	55.254	41.348	3	2	3	2	167	28.17	-18.38	argos-doppler-shift		99066	Jade	Jade	324333	2.80762e+06	40N	GMT+04:00	1899-12-31 00:49:00
420478709	TRUE	1899-12-31 00:42:00	55.119	25.105		0	-131	401.647	0	25.105	14.028	A	55.119	105.099	3	0	3	1	90	-99.99	-15.27	argos-doppler-shift		99066	Jade	Jade	310329	2.7779e+06	40N	GMT+04:00	1899-12-31 00:42:00
420478713	TRUE	1899-12-31 00:11:00	55.044	24.996		0	-126	401.647	0	24.996	23.523	A	55.044	61.827	3	0	3	1	91	-99.99	7.2	argos-doppler-shift		99066	Jade	Jade	302589	2.76593e+06	40N	GMT+04:00	1899-12-31 00:11:00
420478714	TRUE	1899-12-31 00:44:00	55.034	25		0	-118	401.647	0	25	27.623	A	55.034	66.99	3	2	3	1	91	-99.99	1.28	argos-doppler-shift		99066	Jade	Jade	301586	2.76639e+06	40N	GMT+04:00	1899-12-31 00:44:00
420478716	TRUE	1899-12-31 00:12:00	54.948	25.043		0	-121	401.647	0	25.043	33.662	A	54.948	95.072	3	0	3	1	90	26.93	-8.7	argos-doppler-shift		99066	Jade	Jade	292977	2.77128e+06	40N	GMT+04:00	1899-12-31 00:12:00
420478718	TRUE	1899-12-31	54.998	25.009		0	-120	401.647	0	25.009	22.424	A	54.998	67.066	3	1	3	1	99	-99.99	-6.86	argos-doppler-shift		99066	Jade	Jade	297967	2.76744e+06	40N	GMT+04:00	1899-12-31
420478719	TRUE	1899-12-31 00:35:00	54.776	24.802		0	-125	401.647	0	24.802	21.995	A	54.776	41.926	3	0	3	1	93	-99.99	5.28	argos-doppler-shift		99066	Jade	Jade	275182	2.74485e+06	40N	GMT+04:00	1899-12-31 00:35:00
420478721	TRUE	1899-12-31 00:38:00	55.095	25.039		0	-120	401.647	0	25.039	29.278	A	55.095	75.18	3	1	3	1	93	-99.99	3.47	argos-doppler-shift		99066	Jade	Jade	307805	2.77062e+06	40N	GMT+04:00	1899-12-31 00:38:00
420478723	TRUE	1899-12-31 00:07:00	54.909	24.98		0	-127	401.647	0	24.98	31.264	A	54.909	86.066	3	0	3	1	90	25.92	-6.24	argos-doppler-shift		99066	Jade	Jade	288933	2.76436e+06	40N	GMT+04:00	1899-12-31 00:07:00
420478725	TRUE	1899-12-31 00:22:00	53.607	26.146		0	-126	401.647	0	26.146	24.385	B	53.607	61.386	2	0	2	1	51	26.58	-73	argos-doppler-shift		99066	Jade	Jade	760635	2.89447e+06	39N	GMT+04:00	1899-12-31 00:22:00
420478726	TRUE	1899-12-31 00:44:00	55.047	25.005		0	-124	401.647	7	25.005	28.533	A	55.047	71.703	3	0	3	2	118	-99.99	3.71	argos-doppler-shift		99066	Jade	Jade	302907	2.76692e+06	40N	GMT+04:00	1899-12-31 00:44:00
420478728	TRUE	1899-12-31 00:28:00	54.958	25.011		0	-124	401.647	60	25.011	31.033	0	54.958	26.578	4	0	4	2	137	25.72	-7.34	argos-doppler-shift		99066	Jade	Jade	293932	2.76772e+06	40N	GMT+04:00	1899-12-31 00:28:00
420478729	TRUE	1899-12-31 00:31:00	55.047	25.055		0	-119	401.647	0	25.055	20.447	B	55.047	33.371	2	1	2	1	45	-99.99	-6.03	argos-doppler-shift		99066	Jade	Jade	302987	2.77246e+06	40N	GMT+04:00	1899-12-31 00:31:00
420478730	TRUE	1899-12-31 00:52:00	55.021	25.009		0	-122	401.647	0	25.009	28.462	A	55.021	39.075	3	0	3	1	105	-99.99	-12.63	argos-doppler-shift		99066	Jade	Jade	300289	2.7674e+06	40N	GMT+04:00	1899-12-31 00:52:00
420478731	TRUE	1899-12-31 00:38:00	55.04	24.991		0	-117	401.647	0	24.991	18.255	A	55.04	23.733	3	3	3	1	92	-99.99	8.44	argos-doppler-shift		99066	Jade	Jade	302178	2.76538e+06	40N	GMT+04:00	1899-12-31 00:38:00
420478732	TRUE	1899-12-31 00:32:00	55.039	24.993		0	-123	401.647	60	24.993	29.306	2	55.039	75.861	4	0	4	2	138	-99.99	7.14	argos-doppler-shift		99066	Jade	Jade	302080	2.7656e+06	40N	GMT+04:00	1899-12-31 00:32:00
420478733	TRUE	1899-12-31 00:49:00	55.043	25.003		0	-123	401.647	0	25.003	21.182	A	55.043	72.332	3	0	3	3	96	-99.99	3.46	argos-doppler-shift		99066	Jade	Jade	302500	2.76671e+06	40N	GMT+04:00	1899-12-31 00:49:00
420478734	TRUE	1899-12-31 00:54:00	55.024	24.999		0	-126	401.647	0	24.999	34.557	B	55.024	101.72	2	0	2	2	45	-99.99	-12.83	argos-doppler-shift		99066	Jade	Jade	300575	2.76629e+06	40N	GMT+04:00	1899-12-31 00:54:00
420478735	TRUE	1899-12-31 00:51:00	55.05	25.008		0	-124	401.647	0	25.008	24.462	B	55.05	52.213	2	0	2	2	556	-99.99	2.72	argos-doppler-shift		99066	Jade	Jade	303214	2.76725e+06	40N	GMT+04:00	1899-12-31 00:51:00
420478739	TRUE	1899-12-31 00:21:00	54.936	25.03		0	-123	401.647	60	25.03	17.788	0	54.936	87.906	4	0	4	1	135	23.59	-8.64	argos-doppler-shift		99066	Jade	Jade	291744	2.76986e+06	40N	GMT+04:00	1899-12-31 00:21:00
420478741	TRUE	1899-12-31 00:09:00	55.003	25.012		0	-121	401.647	0	25.012	20.789	B	55.003	35.332	2	0	2	1	45	-99.99	-7.73	argos-doppler-shift		99066	Jade	Jade	298476	2.76776e+06	40N	GMT+04:00	1899-12-31 00:09:00
420478742	TRUE	1899-12-31 00:35:00	54.869	25.002		0	-120	401.647	0	25.002	23.339	A	54.869	47.009	3	1	3	1	90	23.53	-8.1	argos-doppler-shift		99066	Jade	Jade	284933	2.76686e+06	40N	GMT+04:00	1899-12-31 00:35:00
420478743	TRUE	1899-12-31 00:56:00	55.088	25.091		0	-120	401.647	0	25.091	24.151	B	55.088	50.048	2	2	2	1	499	-99.99	-22.43	argos-doppler-shift		99066	Jade	Jade	307180	2.77639e+06	40N	GMT+04:00	1899-12-31 00:56:00
420478744	TRUE	1899-12-31 00:26:00	55.034	24.995		0	-119	401.647	0	24.995	29.849	A	55.034	77.257	3	1	3	2	505	-99.99	4.51	argos-doppler-shift		99066	Jade	Jade	301578	2.76583e+06	40N	GMT+04:00	1899-12-31 00:26:00
420478745	TRUE	1899-12-31 00:55:00	55.05	25.012		0	-120	401.647	0	25.012	29.392	B	55.05	74.483	2	1	2	2	66	-99.99	0.08	argos-doppler-shift		99066	Jade	Jade	303221	2.76769e+06	40N	GMT+04:00	1899-12-31 00:55:00
420478746	TRUE	1899-12-31 00:43:00	55.027	24.998		0	-123	401.647	60	24.998	21.816	0	55.027	40.706	4	0	4	1	139	-99.99	-7.07	argos-doppler-shift		99066	Jade	Jade	300876	2.76618e+06	40N	GMT+04:00	1899-12-31 00:43:00
420478748	TRUE	1899-12-31 00:39:00	55.024	25.006		0	-127	401.647	0	25.006	33.201	B	55.024	17.256	2	0	2	1	96	-99.99	-11.44	argos-doppler-shift		99066	Jade	Jade	300587	2.76707e+06	40N	GMT+04:00	1899-12-31 00:39:00
420478750	TRUE	1899-12-31 00:02:00	55.037	25.003		0	-121	401.647	50	25.003	28.982	1	55.037	36.988	5	0	5	2	186	-99.99	1.26	argos-doppler-shift		99066	Jade	Jade	301894	2.76671e+06	40N	GMT+04:00	1899-12-31 00:02:00
420478752	TRUE	1899-12-31 00:10:00	54.967	24.976		0	-124	401.647	60	24.976	32.042	0	54.967	88.3	4	0	4	2	135	-99.99	-40.48	argos-doppler-shift		99066	Jade	Jade	294783	2.76383e+06	40N	GMT+04:00	1899-12-31 00:10:00
420478755	TRUE	1899-12-31 00:27:00	55.041	24.999		0	-118	401.647	60	24.999	31.589	1	55.041	86.7	4	3	4	3	135	-99.99	4.71	argos-doppler-shift		99066	Jade	Jade	302291	2.76627e+06	40N	GMT+04:00	1899-12-31 00:27:00
420479272	TRUE	1899-12-31 00:15:00	55.037	24.989		0	-121	401.647	62	24.989	18.626	1	55.037	26.92	4	0	4	1	136	-99.99		argos-doppler-shift		99066	Jade	Jade	301872	2.76516e+06	40N	GMT+04:00	1899-12-31 00:15:00
420478759	TRUE	1899-12-31 00:30:00	55.044	25.003		0	-125	401.647	58	25.003	25.89	1	55.044	50.931	4	0	4	3	135	-99.99	3.82	argos-doppler-shift		99066	Jade	Jade	302601	2.7667e+06	40N	GMT+04:00	1899-12-31 00:30:00
420478760	TRUE	1899-12-31 00:50:00	55.03	24.999		0	-121	401.647	60	24.999	21.156	1	55.03	72.677	4	0	4	2	139	-99.99	-3.51	argos-doppler-shift		99066	Jade	Jade	301181	2.76628e+06	40N	GMT+04:00	1899-12-31 00:50:00
420478762	TRUE	1899-12-31 00:22:00	55.035	24.994		0	-121	401.647	66	24.994	17.919	1	55.035	21.777	4	0	4	3	137	-99.99	5.44	argos-doppler-shift		99066	Jade	Jade	301678	2.76572e+06	40N	GMT+04:00	1899-12-31 00:22:00
420478763	TRUE	1899-12-31 00:59:00	55.048	24.999		0	-121	401.647	0	24.999	22.698	B	55.048	65.692	2	0	2	2	45	-99.99	7.5	argos-doppler-shift		99066	Jade	Jade	302998	2.76626e+06	40N	GMT+04:00	1899-12-31 00:59:00
420478764	TRUE	1899-12-31 00:48:00	54.989	25.002		0	-118	401.647	0	25.002	27.56	B	54.989	66.937	2	1	2	2	249	-99.99	-7.18	argos-doppler-shift		99066	Jade	Jade	297047	2.76667e+06	40N	GMT+04:00	1899-12-31 00:48:00
420478765	TRUE	1899-12-31 00:40:00	55.032	24.989		0	-117	401.647	60	24.989	30.216	1	55.032	80.116	4	2	4	1	141	-99.99	7.1	argos-doppler-shift		99066	Jade	Jade	301367	2.76517e+06	40N	GMT+04:00	1899-12-31 00:40:00
420478766	TRUE	1899-12-31 00:26:00	55.038	25		0	-124	401.647	50	25	19.336	0	55.038	80.366	4	0	4	1	183	-99.99	2.96	argos-doppler-shift		99066	Jade	Jade	301990	2.76638e+06	40N	GMT+04:00	1899-12-31 00:26:00
420478768	TRUE	1899-12-31 00:47:00	55.018	24.983		0	-130	401.647	60	24.983	14.278	0	55.018	103.389	4	0	4	1	135	-99.99	4.79	argos-doppler-shift		99066	Jade	Jade	299944	2.76453e+06	40N	GMT+04:00	1899-12-31 00:47:00
420478769	TRUE	1899-12-31 00:22:00	55.03	25.001		0	-119	401.647	0	25.001	26.497	A	55.03	62.036	3	3	3	1	90	-99.99	-4.47	argos-doppler-shift		99066	Jade	Jade	301184	2.7665e+06	40N	GMT+04:00	1899-12-31 00:22:00
420478770	TRUE	1899-12-31 00:54:00	55.044	25.002		0	-127	401.647	0	25.002	15.948	A	55.044	95.044	3	0	3	1	92	-99.99	4.38	argos-doppler-shift		99066	Jade	Jade	302599	2.76659e+06	40N	GMT+04:00	1899-12-31 00:54:00
420478771	TRUE	1899-12-31 00:30:00	55.035	25.001		0	-121	401.647	50	25.001	25.686	0	55.035	51.827	4	0	4	1	141	-99.99	1.31	argos-doppler-shift		99066	Jade	Jade	301689	2.7665e+06	40N	GMT+04:00	1899-12-31 00:30:00
420478772	TRUE	1899-12-31 00:12:00	55.03	24.995		0	-118	401.647	0	24.995	25.871	A	55.03	58.957	3	1	3	1	406	-99.99	0.04	argos-doppler-shift		99066	Jade	Jade	301174	2.76584e+06	40N	GMT+04:00	1899-12-31 00:12:00
420478773	TRUE	1899-12-31 00:06:00	55.034	24.994		0	-122	401.647	60	24.994	31.146	0	55.034	85.318	4	0	4	2	138	-99.99	5.15	argos-doppler-shift		99066	Jade	Jade	301577	2.76572e+06	40N	GMT+04:00	1899-12-31 00:06:00
420478774	TRUE	1899-12-31 00:26:00	55.038	25.001		0	-121	401.647	0	25.001	23.609	A	55.038	48.444	3	0	3	3	90	-99.99	2.52	argos-doppler-shift		99066	Jade	Jade	301992	2.76649e+06	40N	GMT+04:00	1899-12-31 00:26:00
420478777	TRUE	1899-12-31 00:51:00	55.008	24.996		0	-116	401.647	60	24.996	28.837	0	55.008	73.443	4	3	4	2	135	-99.99	-12.06	argos-doppler-shift		99066	Jade	Jade	298955	2.76598e+06	40N	GMT+04:00	1899-12-31 00:51:00
420478781	TRUE	1899-12-31 00:27:00	55.049	25.01		0	-123	401.647	0	25.01	19.3	A	55.049	81.431	3	0	3	1	91	-99.99	1.16	argos-doppler-shift		99066	Jade	Jade	303116	2.76747e+06	40N	GMT+04:00	1899-12-31 00:27:00
420478782	TRUE	1899-12-31 00:37:00	55.035	24.998		0	-121	401.647	0	24.998	22.85	B	55.035	45.278	2	0	2	1	45	-99.99	2.95	argos-doppler-shift		99066	Jade	Jade	301684	2.76616e+06	40N	GMT+04:00	1899-12-31 00:37:00
420478784	TRUE	1899-12-31 00:43:00	55.045	24.998		0	-121	401.647	50	24.998	27.67	0	55.045	42.762	4	0	4	1	146	-99.99	6.72	argos-doppler-shift		99066	Jade	Jade	302694	2.76615e+06	40N	GMT+04:00	1899-12-31 00:43:00
420478785	TRUE	1899-12-31 00:13:00	54.995	24.989		0	-122	401.647	0	24.989	25.381	B	54.995	56.736	2	0	2	1	387	-99.99	-8.69	argos-doppler-shift		99066	Jade	Jade	297631	2.76523e+06	40N	GMT+04:00	1899-12-31 00:13:00
420478786	TRUE	1899-12-31 00:06:00	55.031	24.997		0	-118	401.647	60	24.997	26.745	2	55.031	62.571	4	1	4	2	394	-99.99	-0.32	argos-doppler-shift		99066	Jade	Jade	301279	2.76606e+06	40N	GMT+04:00	1899-12-31 00:06:00
420478788	TRUE	1899-12-31 00:05:00	55.039	24.998		0	-122	401.647	50	24.998	29.453	0	55.039	34.877	4	0	4	1	140	-99.99	4.46	argos-doppler-shift		99066	Jade	Jade	302088	2.76616e+06	40N	GMT+04:00	1899-12-31 00:05:00
420478789	TRUE	1899-12-31 00:05:00	54.994	25.005		0	-117	401.647	60	25.005	27.418	0	54.994	66.745	4	1	4	1	135	-99.99	-7.15	argos-doppler-shift		99066	Jade	Jade	297557	2.767e+06	40N	GMT+04:00	1899-12-31 00:05:00
420478792	TRUE	1899-12-31 00:45:00	55.046	25.006		0	-118	401.647	0	25.006	21.228	A	55.046	72.502	3	2	3	1	96	-99.99	2.79	argos-doppler-shift		99066	Jade	Jade	302807	2.76703e+06	40N	GMT+04:00	1899-12-31 00:45:00
420478793	TRUE	1899-12-31 00:27:00	55.037	25		0	-116	401.647	60	25	31.583	0	55.037	86.715	4	3	4	2	135	-99.99	2.54	argos-doppler-shift		99066	Jade	Jade	301889	2.76638e+06	40N	GMT+04:00	1899-12-31 00:27:00
420478796	TRUE	1899-12-31 00:58:00	55.019	24.994		0	-123	401.647	60	24.994	28.331	0	55.019	39.065	4	0	4	1	135	-99.99	-12.38	argos-doppler-shift		99066	Jade	Jade	300062	2.76574e+06	40N	GMT+04:00	1899-12-31 00:58:00
420478797	TRUE	1899-12-31 00:08:00	55.051	25.008		0	-119	401.647	0	25.008	27.935	A	55.051	68.622	3	2	3	1	137	-99.99	3.04	argos-doppler-shift		99066	Jade	Jade	303315	2.76725e+06	40N	GMT+04:00	1899-12-31 00:08:00
420478798	TRUE	1899-12-31 00:33:00	55.059	25.016		0	-130	401.647	60	25.016	14.094	0	55.059	105.757	4	0	4	1	136	-99.99	1.65	argos-doppler-shift		99066	Jade	Jade	304135	2.76812e+06	40N	GMT+04:00	1899-12-31 00:33:00
420478799	TRUE	1899-12-31 00:42:00	55.043	25.002		0	-114	401.647	60	25.002	23.995	1	55.043	50.297	4	3	4	1	137	-99.99	3.99	argos-doppler-shift		99066	Jade	Jade	302498	2.7666e+06	40N	GMT+04:00	1899-12-31 00:42:00
420478801	TRUE	1899-12-31 00:54:00	55.042	25.002		0	-120	401.647	60	25.002	22.109	1	55.042	68.496	4	2	4	1	135	-99.99	3.61	argos-doppler-shift		99066	Jade	Jade	302397	2.7666e+06	40N	GMT+04:00	1899-12-31 00:54:00
420478803	TRUE	1899-12-31 00:40:00	55.036	25		0	-120	401.647	0	25	26.564	A	55.036	47.965	3	1	3	1	99	-99.99	2.12	argos-doppler-shift		99066	Jade	Jade	301788	2.76638e+06	40N	GMT+04:00	1899-12-31 00:40:00
420478804	TRUE	1899-12-31 00:22:00	55.046	25.003		0	-120	401.647	0	25.003	32.483	A	55.046	89.997	3	1	3	1	99	-99.99	4.56	argos-doppler-shift		99066	Jade	Jade	302802	2.7667e+06	40N	GMT+04:00	1899-12-31 00:22:00
420478806	TRUE	1899-12-31 00:54:00	55.016	25.006		0	-121	401.647	60	25.006	28.21	1	55.016	39.886	4	0	4	1	142	-99.99	-19.03	argos-doppler-shift		99066	Jade	Jade	299779	2.76708e+06	40N	GMT+04:00	1899-12-31 00:54:00
420478807	TRUE	1899-12-31 00:45:00	54.991	24.986		0	-127	401.647	0	24.986	32.339	B	54.991	20.291	2	0	2	1	45	-99.99	-15.78	argos-doppler-shift		99066	Jade	Jade	297223	2.7649e+06	40N	GMT+04:00	1899-12-31 00:45:00
420478808	TRUE	1899-12-31 00:28:00	55.028	25.012		0	-120	401.647	0	25.012	31.35	B	55.028	25.486	2	1	2	2	45	-99.99	-6.43	argos-doppler-shift		99066	Jade	Jade	301000	2.76772e+06	40N	GMT+04:00	1899-12-31 00:28:00
420478810	TRUE	1899-12-31 00:55:00	55.011	25.008		0	-118	401.647	50	25.008	26.332	0	55.011	61.419	4	1	4	2	135	-99.99	-13.85	argos-doppler-shift		99066	Jade	Jade	299277	2.76731e+06	40N	GMT+04:00	1899-12-31 00:55:00
420478813	TRUE	1899-12-31 00:33:00	55.038	24.992		0	-125	401.647	0	24.992	28.625	A	55.038	72.504	3	0	3	3	90	-99.99	7.43	argos-doppler-shift		99066	Jade	Jade	301977	2.76549e+06	40N	GMT+04:00	1899-12-31 00:33:00
420478814	TRUE	1899-12-31 00:22:00	54.946	24.986		0	-122	401.647	0	24.986	25.173	B	54.946	55.814	2	0	2	1	335	21.09	-32.2	argos-doppler-shift		99066	Jade	Jade	292679	2.76497e+06	40N	GMT+04:00	1899-12-31 00:22:00
420478815	TRUE	1899-12-31 00:18:00	55.025	25.002		0	-121	401.647	0	25.002	33.211	B	55.025	92.337	2	0	2	1	46	-99.99	-11.78	argos-doppler-shift		99066	Jade	Jade	300681	2.76662e+06	40N	GMT+04:00	1899-12-31 00:18:00
420478817	TRUE	1899-12-31 00:19:00	55.037	25.011		0	-122	401.647	60	25.011	18.569	1	55.037	84.317	4	0	4	2	135	-99.99	-2.15	argos-doppler-shift		99066	Jade	Jade	301907	2.7676e+06	40N	GMT+04:00	1899-12-31 00:19:00
420478820	TRUE	1899-12-31 00:43:00	54.986	25.012		0	-122	401.647	0	25.012	27.152	A	54.986	65.623	3	0	3	1	91	-99.99	-6.32	argos-doppler-shift		99066	Jade	Jade	296761	2.76779e+06	40N	GMT+04:00	1899-12-31 00:43:00
420478821	TRUE	1899-12-31 00:28:00	54.961	24.985		0	-126	401.647	0	24.985	18.14	B	54.961	82.47	2	0	2	1	102	-99.99	-60.15	argos-doppler-shift		99066	Jade	Jade	294192	2.76483e+06	40N	GMT+04:00	1899-12-31 00:28:00
420478822	TRUE	1899-12-31 00:30:00	55.017	24.999		0	-118	401.647	0	24.999	25.413	A	55.017	56.936	3	1	3	1	90	-99.99	-23.68	argos-doppler-shift		99066	Jade	Jade	299869	2.7663e+06	40N	GMT+04:00	1899-12-31 00:30:00
420478824	TRUE	1899-12-31 00:47:00	55.033	24.991		0	-115	401.647	60	24.991	29.547	1	55.033	76.785	4	3	4	2	135	-99.99	6.61	argos-doppler-shift		99066	Jade	Jade	301471	2.76539e+06	40N	GMT+04:00	1899-12-31 00:47:00
420478825	TRUE	1899-12-31 00:03:00	55.004	24.985		0	-118	401.647	0	24.985	27.214	B	55.004	65.09	2	2	2	2	45	-99.99	0.32	argos-doppler-shift		99066	Jade	Jade	298533	2.76477e+06	40N	GMT+04:00	1899-12-31 00:03:00
420478827	TRUE	1899-12-31 00:20:00	55.035	24.999		0	-122	401.647	60	24.999	24.185	2	55.035	58.755	4	0	4	2	139	-99.99	2.32	argos-doppler-shift		99066	Jade	Jade	301686	2.76627e+06	40N	GMT+04:00	1899-12-31 00:20:00
420478829	TRUE	1899-12-31 00:21:00	55.037	24.992		0	-123	401.647	0	24.992	19.013	A	55.037	28.413	3	0	3	3	90	-99.99	7.19	argos-doppler-shift		99066	Jade	Jade	301876	2.7655e+06	40N	GMT+04:00	1899-12-31 00:21:00
420478830	TRUE	1899-12-31 00:06:00	55.04	25.003		0	-123	401.647	0	25.003	17.232	A	55.04	90.242	3	0	3	3	91	-99.99	2.36	argos-doppler-shift		99066	Jade	Jade	302197	2.76671e+06	40N	GMT+04:00	1899-12-31 00:06:00
420478831	TRUE	1899-12-31 00:26:00	55.03	24.999		0	-116	401.647	0	24.999	19.641	B	55.03	30.22	2	1	2	2	54	-99.99	-3.51	argos-doppler-shift		99066	Jade	Jade	301181	2.76628e+06	40N	GMT+04:00	1899-12-31 00:26:00
420478832	TRUE	1899-12-31 00:32:00	55.004	24.988		0	-123	401.647	0	24.988	25.505	A	55.004	52.178	3	0	3	1	98	-99.99	-2.21	argos-doppler-shift		99066	Jade	Jade	298538	2.7651e+06	40N	GMT+04:00	1899-12-31 00:32:00
420478834	TRUE	1899-12-31 00:18:00	55.049	24.997		0	-126	401.647	0	24.997	17.48	B	55.049	89.375	2	0	2	1	47	-99.99	8.54	argos-doppler-shift		99066	Jade	Jade	303096	2.76603e+06	40N	GMT+04:00	1899-12-31 00:18:00
420478835	TRUE	1899-12-31 00:53:00	55.023	25.006		0	-120	401.647	0	25.006	22.483	A	55.023	66.46	3	1	3	1	109	22.31	-12.54	argos-doppler-shift		99066	Jade	Jade	300486	2.76707e+06	40N	GMT+04:00	1899-12-31 00:53:00
420478836	TRUE	1899-12-31 00:42:00	55.035	25.004		0	-120	401.647	0	25.004	30.343	A	55.035	80.051	3	1	3	2	135	22.28	0.14	argos-doppler-shift		99066	Jade	Jade	301694	2.76683e+06	40N	GMT+04:00	1899-12-31 00:42:00
420478839	TRUE	1899-12-31 00:34:00	55.041	25.002		0	-120	401.647	0	25.002	20.311	A	55.041	76.417	3	1	3	3	108	22.26	3.22	argos-doppler-shift		99066	Jade	Jade	302296	2.7666e+06	40N	GMT+04:00	1899-12-31 00:34:00
420478841	TRUE	1899-12-31 00:58:00	55.008	25.003		0	-120	401.647	60	25.003	28.599	0	55.008	37.972	4	1	4	1	135	22.3	-14.9	argos-doppler-shift		99066	Jade	Jade	298967	2.76676e+06	40N	GMT+04:00	1899-12-31 00:58:00
420478843	TRUE	1899-12-31 00:03:00	55.156	25.129		0	-121	401.647	0	25.129	28.673	A	55.156	72.008	3	0	3	1	91	-99.99	-6.57	argos-doppler-shift		99066	Jade	Jade	314097	2.7805e+06	40N	GMT+04:00	1899-12-31 00:03:00
420478844	TRUE	1899-12-31 00:35:00	55.028	24.996		0	-117	401.647	68	24.996	30.554	1	55.028	81.816	4	2	4	2	137	22.21	-3.54	argos-doppler-shift		99066	Jade	Jade	300974	2.76595e+06	40N	GMT+04:00	1899-12-31 00:35:00
420478848	TRUE	1899-12-31 00:32:00	55.041	25.023		0	-124	401.647	0	25.023	19.032	A	55.041	82.049	3	0	3	3	90	22.47	-4.43	argos-doppler-shift		99066	Jade	Jade	302330	2.76892e+06	40N	GMT+04:00	1899-12-31 00:32:00
420478849	TRUE	1899-12-31 00:12:00	55.037	25.001		0	-121	401.647	0	25.001	24.428	A	55.037	57.652	3	0	3	2	92	-99.99	2.11	argos-doppler-shift		99066	Jade	Jade	301891	2.76649e+06	40N	GMT+04:00	1899-12-31 00:12:00
420478850	TRUE	1899-12-31 00:58:00	54.719	24.888		0	-123	401.647	60	24.888	26.679	0	54.719	44.803	4	0	4	1	136	23.44	-7.38	argos-doppler-shift		99066	Jade	Jade	269577	2.75448e+06	40N	GMT+04:00	1899-12-31 00:58:00
420478851	TRUE	1899-12-31 00:50:00	54.892	25.002		0	-122	401.647	0	25.002	21.98	B	54.892	68.048	2	0	2	1	76	23.19	-7.7	argos-doppler-shift		99066	Jade	Jade	287255	2.76682e+06	40N	GMT+04:00	1899-12-31 00:50:00
420478852	TRUE	1899-12-31 00:19:00	54.856	25.083		0	-130	401.647	0	25.083	24.05	B	54.856	59.62	2	0	2	1	215	23.1	-14.97	argos-doppler-shift		99066	Jade	Jade	283763	2.77585e+06	40N	GMT+04:00	1899-12-31 00:19:00
420478854	TRUE	1899-12-31 00:01:00	55.033	25.001		0	-120	401.647	0	25.001	29.575	A	55.033	34.02	3	1	3	1	90	-99.99	0.13	argos-doppler-shift		99066	Jade	Jade	301487	2.7665e+06	40N	GMT+04:00	1899-12-31 00:01:00
420478855	TRUE	1899-12-31 00:53:00	55.046	25.001		0	-115	401.647	0	25.001	29.353	A	55.046	75.185	3	2	3	1	90	-99.99	5.73	argos-doppler-shift		99066	Jade	Jade	302799	2.76648e+06	40N	GMT+04:00	1899-12-31 00:53:00
420478856	TRUE	1899-12-31 00:51:00	55.03	25.015		0	-126	401.647	60	25.015	15.641	2	55.03	97.332	6	0	6	2	386	-99.99	-5.48	argos-doppler-shift		99066	Jade	Jade	301207	2.76805e+06	40N	GMT+04:00	1899-12-31 00:51:00
420478862	TRUE	1899-12-31 00:48:00	55.029	25.007		0	-119	401.647	60	25.007	23.303	1	55.029	47.002	4	2	4	2	142	-99.99	-5.92	argos-doppler-shift		99066	Jade	Jade	301093	2.76717e+06	40N	GMT+04:00	1899-12-31 00:48:00
420478867	TRUE	1899-12-31 00:30:00	55.036	25.011		0	-129	401.647	0	25.011	14.34	B	55.036	105.611	2	0	2	1	90	-99.99	-2.37	argos-doppler-shift		99066	Jade	Jade	301806	2.7676e+06	40N	GMT+04:00	1899-12-31 00:30:00
420478868	TRUE	1899-12-31 00:39:00	55.052	24.999		0	-120	401.647	0	24.999	21.544	A	55.052	38.455	3	1	3	1	90	-99.99	8.63	argos-doppler-shift		99066	Jade	Jade	303402	2.76625e+06	40N	GMT+04:00	1899-12-31 00:39:00
420478870	TRUE	1899-12-31 00:18:00	55.032	25.004		0	-120	401.647	66	25.004	23.859	3	55.032	49.633	5	1	5	3	183	-99.99	-2.14	argos-doppler-shift		99066	Jade	Jade	301391	2.76683e+06	40N	GMT+04:00	1899-12-31 00:18:00
420478871	TRUE	1899-12-31 00:07:00	55.033	25.007		0	-112	401.647	60	25.007	21.495	2	55.033	38.676	4	4	4	3	137	-99.99	-1.86	argos-doppler-shift		99066	Jade	Jade	301497	2.76716e+06	40N	GMT+04:00	1899-12-31 00:07:00
420478873	TRUE	1899-12-31 00:43:00	55.072	25.024		0	-125	401.647	8	25.024	23.654	A	55.072	48.527	3	0	3	2	93	-99.99	2.66	argos-doppler-shift		99066	Jade	Jade	305460	2.76899e+06	40N	GMT+04:00	1899-12-31 00:43:00
420478875	TRUE	1899-12-31 00:06:00	55.05	25.035		0	-123	401.647	0	25.035	30.734	A	55.05	83.108	3	0	3	2	90	-99.99	-5	argos-doppler-shift		99066	Jade	Jade	303257	2.77024e+06	40N	GMT+04:00	1899-12-31 00:06:00
420478877	TRUE	1899-12-31 00:06:00	55.027	25.005		0	-112	401.647	0	25.005	27.916	A	55.027	68.536	3	3	3	1	91	-99.99	-8.32	argos-doppler-shift		99066	Jade	Jade	300888	2.76695e+06	40N	GMT+04:00	1899-12-31 00:06:00
420478880	TRUE	1899-12-31 00:43:00	55.032	25.007		0	-118	401.647	60	25.007	29.894	1	55.032	78.46	4	2	4	1	136	-99.99	-2.87	argos-doppler-shift		99066	Jade	Jade	301396	2.76717e+06	40N	GMT+04:00	1899-12-31 00:43:00
420478886	TRUE	1899-12-31 00:14:00	55.041	25.011		0	-125	401.647	60	25.011	17.75	0	55.041	20.44	4	0	4	2	138	-99.99	-1.26	argos-doppler-shift		99066	Jade	Jade	302311	2.7676e+06	40N	GMT+04:00	1899-12-31 00:14:00
420478888	TRUE	1899-12-31 00:03:00	55.031	25.005		0	-121	401.647	0	25.005	28.352	A	55.031	39.428	3	0	3	1	93	-99.99	-3.57	argos-doppler-shift		99066	Jade	Jade	301292	2.76695e+06	40N	GMT+04:00	1899-12-31 00:03:00
420478891	TRUE	1899-12-31 00:07:00	55.053	25.008		0	-129	401.647	60	25.008	16.412	0	55.053	92.502	4	0	4	1	143	-99.99	3.69	argos-doppler-shift		99066	Jade	Jade	303517	2.76725e+06	40N	GMT+04:00	1899-12-31 00:07:00
420478892	TRUE	1899-12-31 00:59:00	55.036	25.009		0	-118	401.647	8	25.009	22.93	A	55.036	64.725	3	1	3	2	90	-99.99	-1.55	argos-doppler-shift		99066	Jade	Jade	301803	2.76738e+06	40N	GMT+04:00	1899-12-31 00:59:00
420478894	TRUE	1899-12-31 00:16:00	55.032	25.008		0	-124	401.647	60	25.008	23.954	0	55.032	59.795	5	0	5	1	180	-99.99	-3.12	argos-doppler-shift		99066	Jade	Jade	301397	2.76728e+06	40N	GMT+04:00	1899-12-31 00:16:00
420478895	TRUE	1899-12-31 00:27:00	55.039	25.004		0	-122	401.647	0	25.004	19.642	A	55.039	79.595	3	0	3	2	90	-99.99	1.53	argos-doppler-shift		99066	Jade	Jade	302097	2.76682e+06	40N	GMT+04:00	1899-12-31 00:27:00
420478897	TRUE	1899-12-31 00:52:00	54.984	24.982		0	-122	401.647	0	24.982	28.529	B	54.984	71.737	2	0	2	2	45	-99.99	-28.13	argos-doppler-shift		99066	Jade	Jade	296509	2.76447e+06	40N	GMT+04:00	1899-12-31 00:52:00
420478899	TRUE	1899-12-31 00:58:00	55.03	24.997		0	-128	401.647	0	24.997	16.525	B	55.03	94.387	2	0	2	1	93	-99.99	-1.74	argos-doppler-shift		99066	Jade	Jade	301178	2.76606e+06	40N	GMT+04:00	1899-12-31 00:58:00
420478901	TRUE	1899-12-31 00:24:00	55.026	25.016		0	-123	401.647	0	25.016	18.122	A	55.026	85.404	3	0	3	1	91	-99.99	-6.5	argos-doppler-shift		99066	Jade	Jade	300805	2.76817e+06	40N	GMT+04:00	1899-12-31 00:24:00
420478905	TRUE	1899-12-31 00:55:00	55.023	25.013		0	-122	401.647	0	25.013	27.753	B	55.023	42.475	2	0	2	1	45	-99.99	-8.81	argos-doppler-shift		99066	Jade	Jade	300497	2.76784e+06	40N	GMT+04:00	1899-12-31 00:55:00
420478906	TRUE	1899-12-31 00:58:00	55.037	25.011		0	-121	401.647	0	25.011	25.716	A	55.037	58.388	3	0	3	1	90	-99.99	-2.15	argos-doppler-shift		99066	Jade	Jade	301907	2.7676e+06	40N	GMT+04:00	1899-12-31 00:58:00
420478910	TRUE	1899-12-31 00:53:00	55.046	25.003		0	-115	401.647	0	25.003	28.86	A	55.046	73.527	3	3	3	2	91	-99.99	4.56	argos-doppler-shift		99066	Jade	Jade	302802	2.7667e+06	40N	GMT+04:00	1899-12-31 00:53:00
420478913	TRUE	1899-12-31 00:30:00	54.957	25		0	-120	401.647	0	25	30.878	B	54.957	83.371	2	1	2	2	55	25.98	-8.68	argos-doppler-shift		99066	Jade	Jade	293813	2.7665e+06	40N	GMT+04:00	1899-12-31 00:30:00
420478916	TRUE	1899-12-31 00:11:00	54.996	25.013		0	-128	401.647	0	25.013	23.119	B	54.996	63.146	2	0	2	1	45	-99.99	-6.39	argos-doppler-shift		99066	Jade	Jade	297772	2.76788e+06	40N	GMT+04:00	1899-12-31 00:11:00
420478917	TRUE	1899-12-31 00:55:00	55.047	25.009		0	-126	401.647	0	25.009	16.005	A	55.047	14.985	3	0	3	1	90	-99.99	1.29	argos-doppler-shift		99066	Jade	Jade	302913	2.76736e+06	40N	GMT+04:00	1899-12-31 00:55:00
420478920	TRUE	1899-12-31 00:39:00	55.041	25.014		0	-119	401.647	0	25.014	27.304	A	55.041	66.186	3	2	3	1	92	-99.99	-2.75	argos-doppler-shift		99066	Jade	Jade	302315	2.76793e+06	40N	GMT+04:00	1899-12-31 00:39:00
420478921	TRUE	1899-12-31 00:16:00	55.034	25.001		0	-121	401.647	0	25.001	29.564	A	55.034	77.332	3	0	3	1	91	-99.99	0.91	argos-doppler-shift		99066	Jade	Jade	301588	2.7665e+06	40N	GMT+04:00	1899-12-31 00:16:00
420478925	TRUE	1899-12-31 00:37:00	55.006	25.003		0	-123	401.647	0	25.003	26.67	A	55.006	47.159	3	0	3	1	94	-99.99	-13.08	argos-doppler-shift		99066	Jade	Jade	298765	2.76676e+06	40N	GMT+04:00	1899-12-31 00:37:00
420478926	TRUE	1899-12-31 00:53:00	54.839	24.954		0	-125	401.647	0	24.954	24.118	B	54.839	50.975	2	0	2	1	246	25.99	-7.74	argos-doppler-shift		99066	Jade	Jade	281819	2.76159e+06	40N	GMT+04:00	1899-12-31 00:53:00
420478928	TRUE	1899-12-31	55.042	25.017		0	-130	401.647	0	25.017	15.314	A	55.042	98.736	3	0	3	2	161	-99.99	-3.98	argos-doppler-shift		99066	Jade	Jade	302421	2.76826e+06	40N	GMT+04:00	1899-12-31
420478932	TRUE	1899-12-31 00:55:00	55.045	25.011		0	-121	401.647	60	25.011	22.457	2	55.045	66.927	4	0	4	3	298	-99.99	-0.37	argos-doppler-shift		99066	Jade	Jade	302714	2.76759e+06	40N	GMT+04:00	1899-12-31 00:55:00
420478937	TRUE	1899-12-31 00:27:00	55.01	25.009		0	-129	401.647	0	25.009	31.556	B	55.01	23.678	2	0	2	2	45	-99.99	-12.54	argos-doppler-shift		99066	Jade	Jade	299178	2.76742e+06	40N	GMT+04:00	1899-12-31 00:27:00
420478938	TRUE	1899-12-31 00:12:00	55.044	25.019		0	-124	401.647	0	25.019	30.624	B	55.044	28.572	2	0	2	1	45	-99.99	-3.9	argos-doppler-shift		99066	Jade	Jade	302626	2.76848e+06	40N	GMT+04:00	1899-12-31 00:12:00
420478942	TRUE	1899-12-31	55.06	25.005		0	-122	401.647	0	25.005	29.768	A	55.06	33.253	3	0	3	1	90	-99.99	7.4	argos-doppler-shift		99066	Jade	Jade	304219	2.7669e+06	40N	GMT+04:00	1899-12-31
420478944	TRUE	1899-12-31 00:46:00	55.049	25.009		0	-118	401.647	0	25.009	20.523	B	55.049	33.636	2	1	2	1	46	-99.99	1.8	argos-doppler-shift		99066	Jade	Jade	303115	2.76736e+06	40N	GMT+04:00	1899-12-31 00:46:00
420478945	TRUE	1899-12-31 00:15:00	55.039	25.021		0	-121	401.647	60	25.021	20.692	3	55.039	35.704	4	0	4	2	269	-99.99	-4.5	argos-doppler-shift		99066	Jade	Jade	302125	2.76871e+06	40N	GMT+04:00	1899-12-31 00:15:00
420478949	TRUE	1899-12-31 00:35:00	55.069	25.013		0	-120	401.647	0	25.013	26.45	A	55.069	48.267	3	1	3	2	90	-99.99	7.01	argos-doppler-shift		99066	Jade	Jade	305140	2.76778e+06	40N	GMT+04:00	1899-12-31 00:35:00
420478951	TRUE	1899-12-31 00:34:00	55.045	25.012		0	-121	401.647	0	25.012	27.503	A	55.045	67.183	3	0	3	1	90	-99.99	-0.94	argos-doppler-shift		99066	Jade	Jade	302716	2.7677e+06	40N	GMT+04:00	1899-12-31 00:34:00
420478957	TRUE	1899-12-31 00:07:00	54.767	25.004		0	-123	401.647	0	25.004	24.289	A	54.767	58.158	3	0	3	1	90	26.43	-14.24	argos-doppler-shift		99066	Jade	Jade	274639	2.76725e+06	40N	GMT+04:00	1899-12-31 00:07:00
420478959	TRUE	1899-12-31 00:04:00	55.055	25.018		0	-115	401.647	0	25.018	28.271	B	55.055	69.797	2	2	2	1	45	-99.99	-0.95	argos-doppler-shift		99066	Jade	Jade	303735	2.76835e+06	40N	GMT+04:00	1899-12-31 00:04:00
420478962	TRUE	1899-12-31 00:47:00	55.06	25.017		0	-124	401.647	0	25.017	22.223	A	55.06	67.827	3	0	3	1	91	-99.99	1.66	argos-doppler-shift		99066	Jade	Jade	304238	2.76823e+06	40N	GMT+04:00	1899-12-31 00:47:00
420478966	TRUE	1899-12-31 00:01:00	55.04	25.01		0	-116	401.647	0	25.01	22.184	A	55.04	42.066	3	2	3	1	90	-99.99	-1	argos-doppler-shift		99066	Jade	Jade	302208	2.76749e+06	40N	GMT+04:00	1899-12-31 00:01:00
420478970	TRUE	1899-12-31 00:54:00	55.066	25.046		0	-128	401.647	0	25.046	18.998	B	55.066	27.035	2	0	2	1	45	27.25	-6.46	argos-doppler-shift		99066	Jade	Jade	304889	2.77144e+06	40N	GMT+04:00	1899-12-31 00:54:00
420478971	TRUE	1899-12-31 00:19:00	55.03	25.024		0	-121	401.647	60	25.024	20.25	1	55.03	33.573	4	0	4	1	135	-99.99	-5.42	argos-doppler-shift		99066	Jade	Jade	301221	2.76905e+06	40N	GMT+04:00	1899-12-31 00:19:00
420478976	TRUE	1899-12-31 00:11:00	55.043	25.012		0	-119	401.647	0	25.012	23.809	A	55.043	49.236	3	1	3	1	90	-99.99	-1.35	argos-doppler-shift		99066	Jade	Jade	302514	2.7677e+06	40N	GMT+04:00	1899-12-31 00:11:00
420478980	TRUE	1899-12-31 00:12:00	55.049	25.003		0	-120	401.647	0	25.003	29.138	A	55.049	35.773	3	1	3	1	90	-99.99	5.65	argos-doppler-shift		99066	Jade	Jade	303105	2.7667e+06	40N	GMT+04:00	1899-12-31 00:12:00
420478982	TRUE	1899-12-31 00:55:00	55.051	25.012		0	-115	401.647	0	25.012	22.603	A	55.051	43.706	3	3	3	1	91	-99.99	0.48	argos-doppler-shift		99066	Jade	Jade	303322	2.76769e+06	40N	GMT+04:00	1899-12-31 00:55:00
420478986	TRUE	1899-12-31 00:07:00	55.026	25.033		0	-127	401.647	0	25.033	16.339	B	55.026	94.644	2	0	2	1	45	-99.99	-5.46	argos-doppler-shift		99066	Jade	Jade	300832	2.77005e+06	40N	GMT+04:00	1899-12-31 00:07:00
420478987	TRUE	1899-12-31 00:19:00	55.047	25.013		0	-121	401.647	0	25.013	23.106	A	55.047	45.868	3	0	3	1	96	-99.99	-1.14	argos-doppler-shift		99066	Jade	Jade	302919	2.76781e+06	40N	GMT+04:00	1899-12-31 00:19:00
420478989	TRUE	1899-12-31 00:59:00	55.061	25.017		0	-116	401.647	0	25.017	23.054	A	55.061	64.193	3	1	3	1	91	-99.99	2.13	argos-doppler-shift		99066	Jade	Jade	304339	2.76823e+06	40N	GMT+04:00	1899-12-31 00:59:00
420478994	TRUE	1899-12-31 00:31:00	55.004	25.02		0	-125	401.647	8	25.02	32.15	A	55.004	20.836	3	0	3	2	90	-99.99	-6.54	argos-doppler-shift		99066	Jade	Jade	298590	2.76865e+06	40N	GMT+04:00	1899-12-31 00:31:00
420478996	TRUE	1899-12-31 00:40:00	55.048	25.002		0	-125	401.647	0	25.002	20.883	B	55.048	74.2	2	0	2	2	47	-99.99	5.91	argos-doppler-shift		99066	Jade	Jade	303003	2.76659e+06	40N	GMT+04:00	1899-12-31 00:40:00
420478997	TRUE	1899-12-31 00:13:00	55.046	25.016		0	-125	401.647	0	25.016	21.696	B	55.046	39.485	2	0	2	2	359	-99.99	-3.09	argos-doppler-shift		99066	Jade	Jade	302823	2.76814e+06	40N	GMT+04:00	1899-12-31 00:13:00
420479000	TRUE	1899-12-31 00:48:00	55.034	25.012		0	-118	401.647	0	25.012	20.242	B	55.034	76.825	2	1	2	1	50	-99.99	-3.18	argos-doppler-shift		99066	Jade	Jade	301606	2.76772e+06	40N	GMT+04:00	1899-12-31 00:48:00
420479003	TRUE	1899-12-31 00:46:00	55.023	25.018		0	-125	401.647	0	25.018	29.118	B	55.023	75	2	0	2	1	50	-99.99	-6.76	argos-doppler-shift		99066	Jade	Jade	300505	2.7684e+06	40N	GMT+04:00	1899-12-31 00:46:00
420479006	TRUE	1899-12-31 00:25:00	55.066	25.019		0	-124	401.647	0	25.019	17.989	A	55.066	87.045	3	0	3	1	93	-99.99	3.32	argos-doppler-shift		99066	Jade	Jade	304847	2.76844e+06	40N	GMT+04:00	1899-12-31 00:25:00
420479009	TRUE	1899-12-31	54.942	24.987		0	-124	401.647	0	24.987	26.96	A	54.942	44.452	3	0	3	1	95	28.39	-26.54	argos-doppler-shift		99066	Jade	Jade	292277	2.76508e+06	40N	GMT+04:00	1899-12-31
420479010	TRUE	1899-12-31 00:48:00	55.047	24.995		0	-119	401.647	0	24.995	17.266	B	55.047	18.783	2	2	2	1	70	-99.99	8.56	argos-doppler-shift		99066	Jade	Jade	302891	2.76581e+06	40N	GMT+04:00	1899-12-31 00:48:00
420479013	TRUE	1899-12-31 00:22:00	55.107	25.051		0	-124	401.647	0	25.051	19.31	B	55.107	28.828	2	0	2	1	45	-99.99	-3.34	argos-doppler-shift		99066	Jade	Jade	309034	2.77193e+06	40N	GMT+04:00	1899-12-31 00:22:00
420479016	TRUE	1899-12-31 00:46:00	55.033	25.019		0	-123	401.647	56	25.019	21.717	1	55.033	70.328	4	0	4	2	137	-99.99	-5.05	argos-doppler-shift		99066	Jade	Jade	301516	2.76849e+06	40N	GMT+04:00	1899-12-31 00:46:00
420479021	TRUE	1899-12-31 00:54:00	55.032	25.016		0	-123	401.647	68	25.016	20.715	2	55.032	74.689	4	0	4	2	310	-99.99	-5.08	argos-doppler-shift		99066	Jade	Jade	301410	2.76816e+06	40N	GMT+04:00	1899-12-31 00:54:00
420479024	TRUE	1899-12-31 00:45:00	55.056	25.01		0	-125	401.647	0	25.01	19.584	B	55.056	79.773	2	0	2	2	45	-99.99	3.56	argos-doppler-shift		99066	Jade	Jade	303823	2.76746e+06	40N	GMT+04:00	1899-12-31 00:45:00
420479025	TRUE	1899-12-31 00:48:00	55.065	25.036		0	-123	401.647	0	25.036	30.209	B	55.065	77.596	2	0	2	2	92	-99.99	-5.29	argos-doppler-shift		99066	Jade	Jade	304773	2.77033e+06	40N	GMT+04:00	1899-12-31 00:48:00
420479027	TRUE	1899-12-31 00:01:00	55.041	25		0	-115	401.647	0	25	21.895	A	55.041	40.431	3	3	3	1	94	-99.99	4.22	argos-doppler-shift		99066	Jade	Jade	302293	2.76638e+06	40N	GMT+04:00	1899-12-31 00:01:00
420479029	TRUE	1899-12-31 00:46:00	55.046	25.006		0	-125	401.647	0	25.006	17.405	A	55.046	21.121	3	0	3	1	92	-99.99	2.79	argos-doppler-shift		99066	Jade	Jade	302807	2.76703e+06	40N	GMT+04:00	1899-12-31 00:46:00
420479032	TRUE	1899-12-31 00:33:00	55.057	25.023		0	-134	401.647	0	25.023	14.317	B	55.057	105.12	2	0	2	1	45	-99.99	-1.68	argos-doppler-shift		99066	Jade	Jade	303945	2.7689e+06	40N	GMT+04:00	1899-12-31 00:33:00
420479033	TRUE	1899-12-31 00:14:00	55.143	25.089		0	-129	401.647	0	25.089	20.005	B	55.143	32.109	2	0	2	1	45	-99.99	2.49	argos-doppler-shift		99066	Jade	Jade	312725	2.77609e+06	40N	GMT+04:00	1899-12-31 00:14:00
420479037	TRUE	1899-12-31 00:39:00	54.967	24.994		0	-122	401.647	0	24.994	20.867	B	54.967	72.084	2	0	2	1	50	31.06	-34.74	argos-doppler-shift		99066	Jade	Jade	294813	2.76582e+06	40N	GMT+04:00	1899-12-31 00:39:00
420479038	TRUE	1899-12-31 00:50:00	55.031	25.01		0	-120	401.647	0	25.01	23.871	A	55.031	49.913	3	1	3	1	212	31.05	-4.36	argos-doppler-shift		99066	Jade	Jade	301300	2.7675e+06	40N	GMT+04:00	1899-12-31 00:50:00
420479042	TRUE	1899-12-31 00:47:00	55.019	24.996		0	-121	401.647	0	24.996	20.057	A	55.019	77.637	3	0	3	2	91	31.06	-15.66	argos-doppler-shift		99066	Jade	Jade	300066	2.76597e+06	40N	GMT+04:00	1899-12-31 00:47:00
420479046	TRUE	1899-12-31 00:56:00	54.948	24.986		0	-125	401.647	50	24.986	28.457	A	54.948	38.235	3	0	3	1	91	31.08	-34.3	argos-doppler-shift		99066	Jade	Jade	292881	2.76496e+06	40N	GMT+04:00	1899-12-31 00:56:00
420479049	TRUE	1899-12-31 00:32:00	55.039	25.012		0	-127	401.647	0	25.012	14.511	B	55.039	105.068	2	0	2	2	45	31.06	-2.16	argos-doppler-shift		99066	Jade	Jade	302110	2.76771e+06	40N	GMT+04:00	1899-12-31 00:32:00
420479052	TRUE	1899-12-31 00:03:00	55.008	24.977		0	-127	401.647	0	24.977	15.411	A	55.008	98.229	3	0	3	1	90	31.1	7.06	argos-doppler-shift		99066	Jade	Jade	298924	2.76388e+06	40N	GMT+04:00	1899-12-31 00:03:00
420479054	TRUE	1899-12-31 00:39:00	55.11	25.056		0	-124	401.647	0	25.056	20.489	B	55.11	33.22	2	0	2	1	91	-99.99	-31.26	argos-doppler-shift		99066	Jade	Jade	309345	2.77248e+06	40N	GMT+04:00	1899-12-31 00:39:00
420479056	TRUE	1899-12-31 00:20:00	54.984	25.024		0	-124	401.647	0	25.024	23.822	B	54.984	60.352	2	0	2	1	90	-99.99	-6.44	argos-doppler-shift		99066	Jade	Jade	296578	2.76912e+06	40N	GMT+04:00	1899-12-31 00:20:00
420479057	TRUE	1899-12-31 00:07:00	55.164	25.115		0	-124	401.647	0	25.115	20.8	B	55.164	35.305	2	0	2	1	49	-99.99	2.2	argos-doppler-shift		99066	Jade	Jade	314882	2.77894e+06	40N	GMT+04:00	1899-12-31 00:07:00
420479058	TRUE	1899-12-31 00:14:00	55.023	25.034		0	-121	401.647	50	25.034	33.157	1	55.023	93.319	5	0	5	2	323	-99.99	-5.66	argos-doppler-shift		99066	Jade	Jade	300531	2.77017e+06	40N	GMT+04:00	1899-12-31 00:14:00
420479060	TRUE	1899-12-31 00:34:00	54.865	24.991		0	-116	401.647	50	24.991	26.016	1	54.865	59.404	5	1	5	3	180	31.46	-8.15	argos-doppler-shift		99066	Jade	Jade	284510	2.76565e+06	40N	GMT+04:00	1899-12-31 00:34:00
420479065	TRUE	1899-12-31	54.78	24.882		0	-124	401.647	0	24.882	29.229	B	54.78	34.368	2	0	2	2	46	31.9	-3.05	argos-doppler-shift		99066	Jade	Jade	275730	2.75371e+06	40N	GMT+04:00	1899-12-31
420479066	TRUE	1899-12-31 00:04:00	54.799	24.976		0	-128	401.647	0	24.976	16.975	B	54.799	88.621	2	0	2	1	48	31.39	-10.59	argos-doppler-shift		99066	Jade	Jade	277819	2.76409e+06	40N	GMT+04:00	1899-12-31 00:04:00
420479067	TRUE	1899-12-31 00:37:00	54.759	24.987		0	-121	401.647	60	24.987	27.287	1	54.759	44.263	5	0	5	1	181	31.31	-13.68	argos-doppler-shift		99066	Jade	Jade	273800	2.76538e+06	40N	GMT+04:00	1899-12-31 00:37:00
420479068	TRUE	1899-12-31 00:47:00	54.974	24.971		0	-114	401.647	50	24.971	23.292	0	54.974	47.046	4	2	4	2	586	-99.99	-8.74	argos-doppler-shift		99066	Jade	Jade	295481	2.76326e+06	40N	GMT+04:00	1899-12-31 00:47:00
420479072	TRUE	1899-12-31 00:28:00	55.001	25.013		0	-124	401.647	60	25.013	21.499	0	55.001	37.47	4	0	4	2	142	-99.99	-6.77	argos-doppler-shift		99066	Jade	Jade	298276	2.76788e+06	40N	GMT+04:00	1899-12-31 00:28:00
420479076	TRUE	1899-12-31 00:04:00	54.957	24.982		0	-117	401.647	0	24.982	27.416	B	54.957	66.862	2	1	2	2	148	31.89	-53.37	argos-doppler-shift		99066	Jade	Jade	293783	2.76451e+06	40N	GMT+04:00	1899-12-31 00:04:00
420479078	TRUE	1899-12-31 00:48:00	55.046	25.003		0	-120	401.647	0	25.003	22.031	A	55.046	68.831	3	1	3	1	96	-99.99	4.56	argos-doppler-shift		99066	Jade	Jade	302802	2.7667e+06	40N	GMT+04:00	1899-12-31 00:48:00
420479079	TRUE	1899-12-31 00:26:00	55.027	25.001		0	-114	401.647	60	25.001	25.798	1	55.027	58.714	4	3	4	1	135	-99.99	-9.07	argos-doppler-shift		99066	Jade	Jade	300881	2.76651e+06	40N	GMT+04:00	1899-12-31 00:26:00
420479086	TRUE	1899-12-31 00:14:00	55.045	24.996		0	-121	401.647	60	24.996	29.24	2	55.045	35.431	4	0	4	2	183	-99.99	7.53	argos-doppler-shift		99066	Jade	Jade	302690	2.76593e+06	40N	GMT+04:00	1899-12-31 00:14:00
420479090	TRUE	1899-12-31 00:04:00	55.036	25		0	-123	401.647	68	25	17.462	1	55.036	88.58	6	0	6	4	232	-99.99	2.12	argos-doppler-shift		99066	Jade	Jade	301788	2.76638e+06	40N	GMT+04:00	1899-12-31 00:04:00
420479096	TRUE	1899-12-31 00:54:00	55.039	25.008		0	-128	401.647	60	25.008	16.382	0	55.039	93.592	4	0	4	1	149	-99.99	-0.32	argos-doppler-shift		99066	Jade	Jade	302104	2.76727e+06	40N	GMT+04:00	1899-12-31 00:54:00
420479101	TRUE	1899-12-31 00:45:00	55.024	25.003		0	-118	401.647	60	25.003	25.911	0	55.024	50.807	4	2	4	2	160	-99.99	-12.78	argos-doppler-shift		99066	Jade	Jade	300582	2.76673e+06	40N	GMT+04:00	1899-12-31 00:45:00
420479102	TRUE	1899-12-31 00:36:00	55.05	25.012		0	-131	401.647	0	25.012	14.634	B	55.05	103.569	2	0	2	2	97	-99.99	0.08	argos-doppler-shift		99066	Jade	Jade	303221	2.76769e+06	40N	GMT+04:00	1899-12-31 00:36:00
420479105	TRUE	1899-12-31	54.898	24.979		0	-123	401.647	60	24.979	23.948	0	54.898	59.918	4	0	4	1	135	31.79	-6.94	argos-doppler-shift		99066	Jade	Jade	287821	2.76427e+06	40N	GMT+04:00	1899-12-31
420479108	TRUE	1899-12-31 00:19:00	55.037	25.003		0	-115	401.647	60	25.003	20.091	1	55.037	32.124	4	4	4	2	136	-99.99	1.26	argos-doppler-shift		99066	Jade	Jade	301894	2.76671e+06	40N	GMT+04:00	1899-12-31 00:19:00
420479111	TRUE	1899-12-31 00:54:00	55.147	25.097		0	-123	401.647	0	25.097	22.465	A	55.147	41.307	3	0	3	2	91	-99.99	1.49	argos-doppler-shift		99066	Jade	Jade	313140	2.77697e+06	40N	GMT+04:00	1899-12-31 00:54:00
420479112	TRUE	1899-12-31 00:20:00	55.039	24.998		0	-122	401.647	68	24.998	29.654	1	55.039	33.277	4	0	4	2	137	-99.99	4.46	argos-doppler-shift		99066	Jade	Jade	302088	2.76616e+06	40N	GMT+04:00	1899-12-31 00:20:00
420479117	TRUE	1899-12-31 00:10:00	55.019	24.998		0	-123	401.647	0	24.998	28.564	B	55.019	38.495	2	0	2	2	45	-99.99	-18.94	argos-doppler-shift		99066	Jade	Jade	300069	2.76619e+06	40N	GMT+04:00	1899-12-31 00:10:00
420479120	TRUE	1899-12-31 00:44:00	55.034	25.006		0	-119	401.647	68	25.006	27.898	1	55.034	41.54	4	1	4	3	137	-99.99	-0.95	argos-doppler-shift		99066	Jade	Jade	301596	2.76705e+06	40N	GMT+04:00	1899-12-31 00:44:00
420479124	TRUE	1899-12-31 00:04:00	55.032	25.004		0	-126	401.647	68	25.004	15.437	0	55.032	96.816	4	0	4	2	135	-99.99	-2.14	argos-doppler-shift		99066	Jade	Jade	301391	2.76683e+06	40N	GMT+04:00	1899-12-31 00:04:00
420479126	TRUE	1899-12-31 00:50:00	55.031	24.998		0	-117	401.647	60	24.998	25.616	1	55.031	57.953	4	2	4	2	136	-99.99	-1.14	argos-doppler-shift		99066	Jade	Jade	301280	2.76617e+06	40N	GMT+04:00	1899-12-31 00:50:00
420479130	TRUE	1899-12-31 00:17:00	55.006	25.003		0	-124	401.647	0	25.003	24.681	A	55.006	56.585	3	0	3	2	90	-99.99	-13.08	argos-doppler-shift		99066	Jade	Jade	298765	2.76676e+06	40N	GMT+04:00	1899-12-31 00:17:00
420479132	TRUE	1899-12-31 00:04:00	54.964	25.017		0	-126	401.647	0	25.017	16.285	A	54.964	16.063	3	0	3	2	93	-99.99	-6.18	argos-doppler-shift		99066	Jade	Jade	294548	2.76837e+06	40N	GMT+04:00	1899-12-31 00:04:00
420479137	TRUE	1899-12-31 00:07:00	55.029	24.999		0	-121	401.647	66	24.999	21.89	2	55.029	69.216	5	0	5	2	485	-99.99	-5.06	argos-doppler-shift		99066	Jade	Jade	301080	2.76628e+06	40N	GMT+04:00	1899-12-31 00:07:00
420479139	TRUE	1899-12-31 00:51:00	55.033	24.999		0	-115	401.647	60	24.999	22.952	2	55.033	45.406	4	3	4	3	138	32.94	1.14	argos-doppler-shift		99066	Jade	Jade	301484	2.76628e+06	40N	GMT+04:00	1899-12-31 00:51:00
420479145	TRUE	1899-12-31 00:31:00	55.028	24.997		0	-122	401.647	60	24.997	20.328	3	55.028	76.259	7	0	7	3	331	32.95	-4.57	argos-doppler-shift		99066	Jade	Jade	300976	2.76606e+06	40N	GMT+04:00	1899-12-31 00:31:00
420479148	TRUE	1899-12-31 00:09:00	55.052	25.011		0	-118	401.647	0	25.011	27.161	A	55.052	65.287	3	1	3	2	92	-99.99	1.5	argos-doppler-shift		99066	Jade	Jade	303421	2.76758e+06	40N	GMT+04:00	1899-12-31 00:09:00
420479153	TRUE	1899-12-31 00:06:00	54.992	24.99		0	-120	401.647	0	24.99	22.739	A	54.992	44.842	3	2	3	2	90	32.95	-12.2	argos-doppler-shift		99066	Jade	Jade	297330	2.76534e+06	40N	GMT+04:00	1899-12-31 00:06:00
420479162	TRUE	1899-12-31 00:53:00	55.038	24.995		0	-120	401.647	60	24.995	26.838	2	55.038	46.833	4	1	4	2	601	32.97	5.76	argos-doppler-shift		99066	Jade	Jade	301982	2.76583e+06	40N	GMT+04:00	1899-12-31 00:53:00
420479164	TRUE	1899-12-31 00:42:00	54.985	24.983		0	-118	401.647	0	24.983	25.262	B	54.985	56.249	2	2	2	2	45	32.98	-28.76	argos-doppler-shift		99066	Jade	Jade	296612	2.76458e+06	40N	GMT+04:00	1899-12-31 00:42:00
420479166	TRUE	1899-12-31 00:21:00	55.039	24.99		0	-121	401.647	50	24.99	25.507	0	55.039	52.629	4	0	4	2	135	32.99	8.76	argos-doppler-shift		99066	Jade	Jade	302075	2.76527e+06	40N	GMT+04:00	1899-12-31 00:21:00
420479169	TRUE	1899-12-31 00:23:00	55.029	24.998		0	-126	401.647	0	24.998	23.48	A	55.029	61.981	3	0	3	2	445	32.94	-4.11	argos-doppler-shift		99066	Jade	Jade	301078	2.76617e+06	40N	GMT+04:00	1899-12-31 00:23:00
420479172	TRUE	1899-12-31 00:26:00	55.027	24.999		0	-116	401.647	0	24.999	19.371	A	55.027	28.788	3	3	3	3	150	32.93	-8.17	argos-doppler-shift		99066	Jade	Jade	300878	2.76629e+06	40N	GMT+04:00	1899-12-31 00:26:00
420479175	TRUE	1899-12-31 00:37:00	55.033	25.004		0	-122	401.647	0	25.004	19.654	B	55.033	31.092	2	0	2	2	52	32.94	-0.86	argos-doppler-shift		99066	Jade	Jade	301492	2.76683e+06	40N	GMT+04:00	1899-12-31 00:37:00
420479177	TRUE	1899-12-31 00:49:00	55.043	24.993		0	-129	401.647	0	24.993	16.329	B	55.043	95.923	2	0	2	1	90	-99.99	8.22	argos-doppler-shift		99066	Jade	Jade	302484	2.7656e+06	40N	GMT+04:00	1899-12-31 00:49:00
420479179	TRUE	1899-12-31 00:05:00	55.047	24.997		0	-120	401.647	0	24.997	28.495	A	55.047	39.286	3	2	3	1	135	-99.99	7.83	argos-doppler-shift		99066	Jade	Jade	302894	2.76604e+06	40N	GMT+04:00	1899-12-31 00:05:00
420479181	TRUE	1899-12-31 00:55:00	54.943	25.02		0	-122	401.647	60	25.02	28.063	0	54.943	70.045	4	0	4	1	180	33.21	-7.62	argos-doppler-shift		99066	Jade	Jade	292434	2.76874e+06	40N	GMT+04:00	1899-12-31 00:55:00
420479183	TRUE	1899-12-31 00:09:00	55.025	25.012		0	-121	401.647	68	25.012	29.029	1	55.025	74.724	6	0	6	2	228	-99.99	-8.18	argos-doppler-shift		99066	Jade	Jade	300697	2.76773e+06	40N	GMT+04:00	1899-12-31 00:09:00
420479187	TRUE	1899-12-31 00:21:00	54.991	24.999		0	-123	401.647	0	24.999	29.87	B	54.991	32.49	2	0	2	2	190	-99.99	-8.05	argos-doppler-shift		99066	Jade	Jade	297244	2.76634e+06	40N	GMT+04:00	1899-12-31 00:21:00
420479189	TRUE	1899-12-31 00:54:00	54.813	25.134		0	-123	401.647	0	25.134	16.33	A	54.813	13.934	3	0	3	1	90	33.21	-19.19	argos-doppler-shift		99066	Jade	Jade	279516	2.78157e+06	40N	GMT+04:00	1899-12-31 00:54:00
420479191	TRUE	1899-12-31 00:01:00	55.153	25.308		0	-121	401.647	0	25.308	28.863	A	55.153	71.907	3	0	3	1	91	32.55	-19.21	argos-doppler-shift		99066	Jade	Jade	314066	2.80033e+06	40N	GMT+04:00	1899-12-31 00:01:00
420479193	TRUE	1899-12-31 00:13:00	55.108	25.289		0	-129	401.647	60	25.289	16.239	0	55.108	95.991	4	0	4	2	241	32.6	-19.86	argos-doppler-shift		99066	Jade	Jade	309506	2.79829e+06	40N	GMT+04:00	1899-12-31 00:13:00
420479194	TRUE	1899-12-31 00:39:00	55.113	25.492		0	-120	401.647	56	25.492	27.561	1	55.113	45.384	5	2	5	3	441	32.73	-19.52	argos-doppler-shift		99066	Jade	Jade	310327	2.82077e+06	40N	GMT+04:00	1899-12-31 00:39:00
420479197	TRUE	1899-12-31 00:35:00	55.249	25.598		0	-114	401.647	60	25.598	25.157	2	55.249	53.171	4	3	4	2	137	32.69	-21.77	argos-doppler-shift		99066	Jade	Jade	324155	2.83233e+06	40N	GMT+04:00	1899-12-31 00:35:00
420479198	TRUE	1899-12-31 00:50:00	55.421	25.764		0	-120	401.647	50	25.764	29.381	0	55.421	72.817	4	1	4	1	190	32.35	-37.68	argos-doppler-shift		99066	Jade	Jade	341650	2.8505e+06	40N	GMT+04:00	1899-12-31 00:50:00
420479201	TRUE	1899-12-31 00:02:00	55.49	25.842		0	-122	401.647	0	25.842	30.581	A	55.49	78.354	3	0	3	1	136	32.24	-41.33	argos-doppler-shift		99066	Jade	Jade	348670	2.85906e+06	40N	GMT+04:00	1899-12-31 00:02:00
420479202	TRUE	1899-12-31 00:47:00	55.737	26.35		0	-123	401.647	60	26.35	24.005	0	55.737	43.585	4	0	4	2	151	32.13	-57.22	argos-doppler-shift		99066	Jade	Jade	373973	2.91506e+06	40N	GMT+04:00	1899-12-31 00:47:00
420479204	TRUE	1899-12-31 00:52:00	55.613	26.38		0	-125	401.647	8	26.38	36.003	A	55.613	102.088	3	0	3	3	107	32.37	-50.6	argos-doppler-shift		99066	Jade	Jade	361634	2.91851e+06	40N	GMT+04:00	1899-12-31 00:52:00
420479206	TRUE	1899-12-31 00:26:00	55.654	26.427		0	-123	401.647	50	26.427	19.093	1	55.654	88.89	5	0	5	3	450	32.37	-43.47	argos-doppler-shift		99066	Jade	Jade	365779	2.92367e+06	40N	GMT+04:00	1899-12-31 00:26:00
420479208	TRUE	1899-12-31 00:48:00	55.727	26.603		0	-124	401.647	50	26.603	32.912	0	55.727	85.748	4	0	4	2	204	32.52	-30.39	argos-doppler-shift		99066	Jade	Jade	373252	2.9431e+06	40N	GMT+04:00	1899-12-31 00:48:00
420479210	TRUE	1899-12-31 00:09:00	55.92	26.675		0	-121	401.647	0	26.675	34.339	B	55.92	93.357	2	0	2	1	180	32.47	-2.2	argos-doppler-shift		99066	Jade	Jade	392537	2.95089e+06	40N	GMT+04:00	1899-12-31 00:09:00
420479276	TRUE	1899-12-31 00:35:00	55.867	26.685		0	-122	401.647	0	26.685	27.488	A	55.867	59.799	3	0	3	1	253	-99.99		argos-doppler-shift		99066	Jade	Jade	387273	2.95205e+06	40N	GMT+04:00	1899-12-31 00:35:00
420479212	TRUE	1899-12-31 00:46:00	55.76	26.642		0	-122	401.647	0	26.642	18.525	B	55.76	17.398	2	0	2	1	138	32.64	-25.58	argos-doppler-shift		99066	Jade	Jade	376580	2.94738e+06	40N	GMT+04:00	1899-12-31 00:46:00
420479214	TRUE	1899-12-31 00:46:00	55.414	26.443		0	-120	401.647	0	26.443	30.578	B	55.414	75.591	2	2	2	1	472	32.66	-3.51	argos-doppler-shift		99066	Jade	Jade	341865	2.92572e+06	40N	GMT+04:00	1899-12-31 00:46:00
420479216	TRUE	1899-12-31 00:50:00	55.27	26.661		0	-122	401.647	60	26.661	24.111	2	55.27	67.016	4	0	4	2	391	33.4	-2.52	argos-doppler-shift		99066	Jade	Jade	327830	2.95006e+06	40N	GMT+04:00	1899-12-31 00:50:00
420479220	TRUE	1899-12-31 00:55:00	55.337	26.764		0	-125	401.647	0	26.764	18.49	B	55.337	94.61	2	0	2	2	246	33.45	-2.56	argos-doppler-shift		99066	Jade	Jade	334648	2.96138e+06	40N	GMT+04:00	1899-12-31 00:55:00
420479221	TRUE	1899-12-31 00:21:00	55.526	26.722		0	-118	401.647	0	26.722	21.115	B	55.526	29.126	2	1	2	1	281	33.64	-6.84	argos-doppler-shift		99066	Jade	Jade	353389	2.95649e+06	40N	GMT+04:00	1899-12-31 00:21:00
420479277	TRUE	1899-12-31 00:58:00	55.631	26.776		0	-126	401.647	60	26.776	18.938	1	55.631	92.613	4	0	4	1	301	28.25		argos-doppler-shift		99066	Jade	Jade	363899	2.96236e+06	40N	GMT+04:00	1899-12-31 00:58:00
420479225	TRUE	1899-12-31 00:29:00	55.613	26.792		0	-123	401.647	0	26.792	26.008	A	55.613	59.259	3	0	3	0	252	33.71	1.59	argos-doppler-shift		99066	Jade	Jade	362128	2.96415e+06	40N	GMT+04:00	1899-12-31 00:29:00
420479226	TRUE	1899-12-31 00:02:00	55.474	26.699		0	-125	401.647	0	26.699	30.813	B	55.474	75.681	2	0	2	2	242	33.76	1.7	argos-doppler-shift		99066	Jade	Jade	348186	2.95401e+06	40N	GMT+04:00	1899-12-31 00:02:00
420479227	TRUE	1899-12-31 00:07:00	55.253	26.524		0	-121	401.647	68	26.524	23.375	3	55.253	69.76	4	0	4	3	387	33.43	-17.29	argos-doppler-shift		99066	Jade	Jade	325931	2.9349e+06	40N	GMT+04:00	1899-12-31 00:07:00
420479230	TRUE	1899-12-31 00:40:00	55.047	26.4		0	-128	401.647	0	26.4	32.317	B	55.047	26.912	2	0	2	2	45	33.28	-21	argos-doppler-shift		99066	Jade	Jade	305192	2.92146e+06	40N	GMT+04:00	1899-12-31 00:40:00
420479231	TRUE	1899-12-31 00:49:00	54.762	26.301		0	-124	401.647	50	26.301	20.163	0	54.762	25.25	4	0	4	2	323	32.37	-63.76	argos-doppler-shift		99066	Jade	Jade	276565	2.91095e+06	40N	GMT+04:00	1899-12-31 00:49:00
420479232	TRUE	1899-12-31 00:26:00	54.647	26.3		0	-124	401.647	0	26.3	22.568	A	54.647	36.591	3	0	3	2	143	32.45	-64.36	argos-doppler-shift		99066	Jade	Jade	265078	2.91105e+06	40N	GMT+04:00	1899-12-31 00:26:00
420479233	TRUE	1899-12-31 00:03:00	54.496	26.25		0	-122	401.647	60	26.25	31.879	1	54.496	79.649	4	0	4	3	270	32.49	-46.6	argos-doppler-shift		99066	Jade	Jade	249890	2.90579e+06	40N	GMT+04:00	1899-12-31 00:03:00
420479239	TRUE	1899-12-31 00:01:00	54.499	26		0	-125	401.647	8	26	18.33	A	54.499	89.171	3	0	3	2	93	32.72	-59.34	argos-doppler-shift		99066	Jade	Jade	249656	2.87808e+06	40N	GMT+04:00	1899-12-31 00:01:00
420479241	TRUE	1899-12-31 00:39:00	54.542	25.677		0	-122	401.647	60	25.677	33.744	1	54.542	91.398	4	0	4	3	223	33.27	-52.1	argos-doppler-shift		99066	Jade	Jade	253293	2.84221e+06	40N	GMT+04:00	1899-12-31 00:39:00
420479244	TRUE	1899-12-31 00:44:00	54.629	25.353		0	-128	401.647	0	25.353	15.611	A	54.629	97.825	3	0	3	2	180	33.35	-21.18	argos-doppler-shift		99066	Jade	Jade	261388	2.80615e+06	40N	GMT+04:00	1899-12-31 00:44:00
420479246	TRUE	1899-12-31 00:21:00	54.564	25.108		0	-125	401.647	0	25.108	20.952	A	54.564	35.008	3	0	3	2	442	33.48	-23.32	argos-doppler-shift		99066	Jade	Jade	254352	2.77912e+06	40N	GMT+04:00	1899-12-31 00:21:00
420479250	TRUE	1899-12-31 00:01:00	54.572	24.765		0	-126	401.647	66	24.765	20.487	1	54.572	72.8	4	0	4	3	617	33.74	-6.55	argos-doppler-shift		99066	Jade	Jade	254479	2.74111e+06	40N	GMT+04:00	1899-12-31 00:01:00
420479252	TRUE	1899-12-31 00:21:00	54.599	24.798		0	-125	401.647	56	24.798	27.459	2	54.599	67.546	5	0	5	3	381	33.69	-7	argos-doppler-shift		99066	Jade	Jade	257275	2.74471e+06	40N	GMT+04:00	1899-12-31 00:21:00
420479255	TRUE	1899-12-31 00:45:00	54.662	24.819		0	-126	401.647	0	24.819	22.893	B	54.662	45.671	2	0	2	2	45	33.66	-5.42	argos-doppler-shift		99066	Jade	Jade	263686	2.74693e+06	40N	GMT+04:00	1899-12-31 00:45:00
420479256	TRUE	1899-12-31 00:26:00	55.067	25.017		0	-126	401.647	0	25.017	21.442	A	55.067	38.873	3	0	3	1	93	-99.99	4.92	argos-doppler-shift		99066	Jade	Jade	304944	2.76822e+06	40N	GMT+04:00	1899-12-31 00:26:00
420479258	TRUE	1899-12-31 00:28:00	54.994	25.018		0	-136	401.647	0	25.018	19.396	B	54.994	79.99	2	0	2	1	45	-99.99	-6.08	argos-doppler-shift		99066	Jade	Jade	297578	2.76844e+06	40N	GMT+04:00	1899-12-31 00:28:00
420479261	TRUE	1899-12-31 00:12:00	55.045	25.001		0	-126	401.647	58	25.001	18.462	0	55.045	85.128	4	0	4	3	135	-99.99	5.33	argos-doppler-shift		99066	Jade	Jade	302698	2.76648e+06	40N	GMT+04:00	1899-12-31 00:12:00
420479265	TRUE	1899-12-31 00:01:00	55.036	25.001		0	-125	401.647	60	25.001	17.264	1	55.036	90.131	6	0	6	3	228	-99.99	1.71	argos-doppler-shift		99066	Jade	Jade	301790	2.76649e+06	40N	GMT+04:00	1899-12-31 00:01:00
420479268	TRUE	1899-12-31 00:52:00	55.039	25.004		0	-132	401.647	0	25.004	16.383	B	55.039	94.989	2	0	2	2	46	-99.99	1.53	argos-doppler-shift		99066	Jade	Jade	302097	2.76682e+06	40N	GMT+04:00	1899-12-31 00:52:00
420479269	TRUE	1899-12-31 00:11:00	55.034	25.003		0	-128	401.647	0	25.003	22.096	B	55.034	68.359	2	0	2	1	45	-99.99	0.16	argos-doppler-shift		99066	Jade	Jade	301591	2.76672e+06	40N	GMT+04:00	1899-12-31 00:11:00
420479270	TRUE	1899-12-31 00:02:00	55.029	24.997		0	-125	401.647	0	24.997	29.312	B	55.029	76.063	2	0	2	1	49	-99.99	-3.15	argos-doppler-shift		99066	Jade	Jade	301077	2.76606e+06	40N	GMT+04:00	1899-12-31 00:02:00

## Sheet: Moonlight
event-id	visible	timestamp	location-long	location-lat	algorithm-marked-outlier	argos:altitude	argos:best-level	argos:calcul-freq	argos:iq	argos:lat1	argos:lat2	argos:lc	argos:lon1	argos:lon2	argos:nb-mes	argos:nb-mes-120	argos:nb-mes-identical	argos:nopc	argos:pass-duration	external-temperature	height-above-msl	sensor-type	individual-taxon-canonical-name	tag-local-identifier	individual-local-identifier	study-name	utm-easting	utm-northing	utm-zone	study-timezone	study-local-timestamp
420480084	TRUE	1899-12-31 00:31:00	55.133	25.235		0	-128	401.647	68	25.235	18.467	1	55.133	85.866	4	0	4	3	448	31.2	-14.22	argos-doppler-shift	Chelonia	61002	Moonlight	Moonlight	311940	2.79228e+06	40N	GMT+04:00	1899-12-31 00:31:00
420480089	TRUE	1899-12-31 00:02:00	55.111	25.324		0	-126	401.647	0	25.324	28.722	A	55.111	71.846	3	0	3	2	81	31.27	-21.29	argos-doppler-shift	Chelonia	61002	Moonlight	Moonlight	309862	2.80217e+06	40N	GMT+04:00	1899-12-31 00:02:00
420480092	TRUE	1899-12-31 00:32:00	55.257	25.269		0	-124	401.647	8	25.269	20.827	A	55.257	76.238	3	0	3	2	80	-99.99	-5.46	argos-doppler-shift	Chelonia	61002	Moonlight	Moonlight	324482	2.79587e+06	40N	GMT+04:00	1899-12-31 00:32:00
420480096	TRUE	1899-12-31 00:42:00	55.299	25.282		0	-123	401.647	58	25.282	20.448	1	55.299	78.294	5	0	5	4	560	-99.99	1.05	argos-doppler-shift	Chelonia	61002	Moonlight	Moonlight	328730	2.79726e+06	40N	GMT+04:00	1899-12-31 00:42:00
420480102	TRUE	1899-12-31 00:06:00	55.301	25.351		0	-123	401.647	60	25.351	24.546	2	55.301	58.925	4	0	4	3	448	-99.99	-12.77	argos-doppler-shift	Chelonia	61002	Moonlight	Moonlight	329029	2.8049e+06	40N	GMT+04:00	1899-12-31 00:06:00
420480107	TRUE	1899-12-31 00:55:00	55.415	25.436		0	-126	401.647	0	25.436	23.629	A	55.415	63.651	3	0	3	2	80	-99.99	-1.45	argos-doppler-shift	Chelonia	61002	Moonlight	Moonlight	340614	2.81417e+06	40N	GMT+04:00	1899-12-31 00:55:00
420480112	TRUE	1899-12-31 00:44:00	55.438	25.421		0	-122	401.647	60	25.421	30.75	1	55.438	81.32	6	0	6	2	240	-99.99	1.37	argos-doppler-shift	Chelonia	61002	Moonlight	Moonlight	342908	2.81249e+06	40N	GMT+04:00	1899-12-31 00:44:00
420480118	TRUE	1899-12-31 00:38:00	55.409	25.391		0	-122	401.647	68	25.391	21.463	1	55.409	73.653	4	0	4	2	129	-99.99	0.82	argos-doppler-shift	Chelonia	61002	Moonlight	Moonlight	339951	2.8092e+06	40N	GMT+04:00	1899-12-31 00:38:00
420480128	TRUE	1899-12-31 00:45:00	55.388	25.378		0	-125	401.647	58	25.378	20.259	1	55.388	78.498	4	0	4	4	376	-99.99	-6.75	argos-doppler-shift	Chelonia	61002	Moonlight	Moonlight	337821	2.80778e+06	40N	GMT+04:00	1899-12-31 00:45:00
420480136	TRUE	1899-12-31 00:35:00	55.341	25.328		0	-124	401.647	66	25.328	19.123	2	55.341	83.6	5	0	5	2	461	-99.99	-17.14	argos-doppler-shift	Chelonia	61002	Moonlight	Moonlight	333023	2.8023e+06	40N	GMT+04:00	1899-12-31 00:35:00
420480138	TRUE	1899-12-31 00:44:00	55.236	25.396		0	-128	401.647	68	25.396	21.868	0	55.236	73.1	4	0	4	2	120	31.45	-20.6	argos-doppler-shift	Chelonia	61002	Moonlight	Moonlight	322552	2.80997e+06	40N	GMT+04:00	1899-12-31 00:44:00
420480145	TRUE	1899-12-31 00:21:00	55.328	25.327		0	-124	401.647	60	25.327	19.216	2	55.328	81.997	4	0	4	3	355	-99.99	-23.71	argos-doppler-shift	Chelonia	61002	Moonlight	Moonlight	331713	2.80221e+06	40N	GMT+04:00	1899-12-31 00:21:00
420480157	TRUE	1899-12-31 00:25:00	55.333	25.327		0	-122	401.647	50	25.327	26.459	2	55.333	50.144	5	0	5	3	273	-99.99	-30.19	argos-doppler-shift	Chelonia	61002	Moonlight	Moonlight	332216	2.8022e+06	40N	GMT+04:00	1899-12-31 00:25:00
420480162	TRUE	1899-12-31 00:33:00	55.055	25.391		0	-122	401.647	0	25.391	25.149	B	55.055	56.179	2	0	2	2	40	31.57	-19.16	argos-doppler-shift	Chelonia	61002	Moonlight	Moonlight	304332	2.80967e+06	40N	GMT+04:00	1899-12-31 00:33:00
420480163	TRUE	1899-12-31 00:43:00	55.332	25.315		0	-122	401.647	0	25.315	22.115	A	55.332	70.604	3	0	3	3	392	-99.99	0.23	argos-doppler-shift	Chelonia	61002	Moonlight	Moonlight	332099	2.80087e+06	40N	GMT+04:00	1899-12-31 00:43:00
420480165	TRUE	1899-12-31 00:21:00	55.322	25.324		0	-122	401.647	60	25.324	19.632	2	55.322	82.07	4	0	4	2	378	-99.99	-13.99	argos-doppler-shift	Chelonia	61002	Moonlight	Moonlight	331105	2.80188e+06	40N	GMT+04:00	1899-12-31 00:21:00
420480171	TRUE	1899-12-31 00:04:00	55.352	25.363		0	-118	401.647	50	25.363	19.175	1	55.352	83.363	6	3	6	2	285	-99.99	-15.03	argos-doppler-shift	Chelonia	61002	Moonlight	Moonlight	334178	2.80616e+06	40N	GMT+04:00	1899-12-31 00:04:00
420480177	TRUE	1899-12-31 00:31:00	55.324	25.438		0	-125	401.647	0	25.438	31.221	B	55.324	28.216	2	0	2	2	40	31.49	-19.52	argos-doppler-shift	Chelonia	61002	Moonlight	Moonlight	331465	2.81451e+06	40N	GMT+04:00	1899-12-31 00:31:00
420480181	TRUE	1899-12-31 00:07:00	55.381	25.411		0	-127	401.647	60	25.411	30.43	0	55.381	31.479	4	0	4	1	120	-99.99	-5.8	argos-doppler-shift	Chelonia	61002	Moonlight	Moonlight	337161	2.81145e+06	40N	GMT+04:00	1899-12-31 00:07:00
420480186	TRUE	1899-12-31 00:26:00	55.416	25.426		0	-124	401.647	8	25.426	18.396	A	55.416	86.471	3	0	3	2	80	-99.99	-5.4	argos-doppler-shift	Chelonia	61002	Moonlight	Moonlight	340702	2.81307e+06	40N	GMT+04:00	1899-12-31 00:26:00
420480192	TRUE	1899-12-31 00:44:00	55.419	25.414		0	-123	401.647	50	25.414	28.411	1	55.419	41.4	4	0	4	2	128	-99.99	-8.67	argos-doppler-shift	Chelonia	61002	Moonlight	Moonlight	340988	2.81173e+06	40N	GMT+04:00	1899-12-31 00:44:00
420480198	TRUE	1899-12-31 00:49:00	55.3	25.496		0	-124	401.647	0	25.496	26.918	B	55.3	48.873	2	0	2	2	559	31.65	-24.76	argos-doppler-shift	Chelonia	61002	Moonlight	Moonlight	329133	2.82096e+06	40N	GMT+04:00	1899-12-31 00:49:00
420480200	TRUE	1899-12-31	55.386	25.372		0	-125	401.647	0	25.372	29.189	A	55.386	73.775	3	0	3	3	356	-99.99	-1.06	argos-doppler-shift	Chelonia	61002	Moonlight	Moonlight	337612	2.80712e+06	40N	GMT+04:00	1899-12-31
420480203	TRUE	1899-12-31 00:14:00	55.326	25.322		0	-117	401.647	60	25.322	26.983	2	55.326	63.22	4	3	4	3	120	-99.99	-13.61	argos-doppler-shift	Chelonia	61002	Moonlight	Moonlight	331505	2.80166e+06	40N	GMT+04:00	1899-12-31 00:14:00
420480205	TRUE	1899-12-31 00:25:00	55.27	25.329		0	-122	401.647	68	25.329	27.18	3	55.27	63.706	4	0	4	3	577	31.32	-13.54	argos-doppler-shift	Chelonia	61002	Moonlight	Moonlight	325877	2.8025e+06	40N	GMT+04:00	1899-12-31 00:25:00
420480211	TRUE	1899-12-31 00:58:00	55.213	25.21		0	-121	401.647	0	25.21	22.773	A	55.213	66.205	3	0	3	2	373	-99.99	-12.78	argos-doppler-shift	Chelonia	61002	Moonlight	Moonlight	319963	2.7894e+06	40N	GMT+04:00	1899-12-31 00:58:00
420480216	TRUE	1899-12-31 00:38:00	55.141	25.118		0	-126	401.647	60	25.118	21.657	0	55.141	70.946	4	0	4	2	149	-99.99	-11.37	argos-doppler-shift	Chelonia	61002	Moonlight	Moonlight	312567	2.7793e+06	40N	GMT+04:00	1899-12-31 00:38:00
420480220	TRUE	1899-12-31 00:38:00	55.143	25.125		0	-126	401.647	50	25.125	18.978	1	55.143	26.781	4	0	4	1	333	32.69	-9.26	argos-doppler-shift	Chelonia	61002	Moonlight	Moonlight	312780	2.78008e+06	40N	GMT+04:00	1899-12-31 00:38:00
420480228	TRUE	1899-12-31 00:10:00	55.143	25.124		0	-122	401.647	60	25.124	29.618	3	55.143	76.62	5	0	5	3	426	-99.99	-9.48	argos-doppler-shift	Chelonia	61002	Moonlight	Moonlight	312778	2.77997e+06	40N	GMT+04:00	1899-12-31 00:10:00
420480233	TRUE	1899-12-31 00:34:00	55.15	25.133		0	-122	401.647	68	25.133	19.667	3	55.15	80.603	5	0	5	4	553	32.68	-7.04	argos-doppler-shift	Chelonia	61002	Moonlight	Moonlight	313498	2.78095e+06	40N	GMT+04:00	1899-12-31 00:34:00
420480252	TRUE	1899-12-31 00:41:00	54.928	24.94		0	-121	401.647	68	24.94	27.583	3	54.928	42.924	4	0	4	4	353	-99.99	2.58	argos-doppler-shift	Chelonia	61002	Moonlight	Moonlight	290784	2.7599e+06	40N	GMT+04:00	1899-12-31 00:41:00
420480254	TRUE	1899-12-31 00:08:00	54.917	24.951		0	-124	401.647	8	24.951	24.005	A	54.917	50.554	3	0	3	3	207	-99.99	-14.53	argos-doppler-shift	Chelonia	61002	Moonlight	Moonlight	289692	2.76114e+06	40N	GMT+04:00	1899-12-31 00:08:00
420480261	TRUE	1899-12-31 00:26:00	54.856	24.891		0	-117	401.647	68	24.891	25.373	2	54.856	57.136	4	1	4	2	463	32.77	3.35	argos-doppler-shift	Chelonia	61002	Moonlight	Moonlight	283426	2.75458e+06	40N	GMT+04:00	1899-12-31 00:26:00
420480264	TRUE	1899-12-31 00:29:00	54.851	24.887		0	-124	401.647	50	24.887	25.962	1	54.851	49.746	4	0	4	3	401	32.77	5.41	argos-doppler-shift	Chelonia	61002	Moonlight	Moonlight	282914	2.75415e+06	40N	GMT+04:00	1899-12-31 00:29:00
420480273	TRUE	1899-12-31 00:35:00	54.803	24.871		0	-118	401.647	0	24.871	21.433	A	54.803	70.607	3	1	3	3	617	-99.99	-4.02	argos-doppler-shift	Chelonia	61002	Moonlight	Moonlight	278035	2.75245e+06	40N	GMT+04:00	1899-12-31 00:35:00
420480278	TRUE	1899-12-31 00:42:00	54.803	24.87		0	-124	401.647	60	24.87	20.218	3	54.803	75.654	4	0	4	3	401	-99.99	-3.77	argos-doppler-shift	Chelonia	61002	Moonlight	Moonlight	278033	2.75234e+06	40N	GMT+04:00	1899-12-31 00:42:00
420480292	TRUE	1899-12-31 00:51:00	54.768	24.863		0	-124	401.647	0	24.863	19.872	A	54.768	77.555	3	0	3	2	80	-99.99	1	argos-doppler-shift	Chelonia	61002	Moonlight	Moonlight	274483	2.75163e+06	40N	GMT+04:00	1899-12-31 00:51:00
420480297	TRUE	1899-12-31 00:24:00	54.79	24.86		0	-118	401.647	8	24.86	25.623	A	54.79	58.696	3	1	3	2	545	-99.99	0.12	argos-doppler-shift	Chelonia	61002	Moonlight	Moonlight	276701	2.75126e+06	40N	GMT+04:00	1899-12-31 00:24:00
420480301	TRUE	1899-12-31 00:04:00	54.784	24.854		0	-127	401.647	68	24.854	16.192	2	54.784	93.007	4	0	4	4	437	-99.99	1.01	argos-doppler-shift	Chelonia	61002	Moonlight	Moonlight	276084	2.7506e+06	40N	GMT+04:00	1899-12-31 00:04:00
420480314	TRUE	1899-12-31 00:01:00	54.788	24.854		0	-128	401.647	60	24.854	16.018	2	54.788	96.409	4	0	4	3	327	-99.99	1.09	argos-doppler-shift	Chelonia	61002	Moonlight	Moonlight	276489	2.7506e+06	40N	GMT+04:00	1899-12-31 00:01:00
420480323	TRUE	1899-12-31 00:20:00	54.79	24.857		0	-124	401.647	0	24.857	23.904	A	54.79	59.388	3	0	3	2	203	-99.99	0.62	argos-doppler-shift	Chelonia	61002	Moonlight	Moonlight	276696	2.75092e+06	40N	GMT+04:00	1899-12-31 00:20:00
420480334	TRUE	1899-12-31 00:44:00	54.785	24.869		0	-116	401.647	0	24.869	24.004	A	54.785	50.764	3	3	3	1	80	-99.99	-0.02	argos-doppler-shift	Chelonia	61002	Moonlight	Moonlight	276212	2.75226e+06	40N	GMT+04:00	1899-12-31 00:44:00
420480338	TRUE	1899-12-31 00:39:00	54.799	24.868		0	-132	401.647	0	24.868	14.688	B	54.799	102.292	2	0	2	1	82	-99.99	-3.79	argos-doppler-shift	Chelonia	61002	Moonlight	Moonlight	277625	2.75213e+06	40N	GMT+04:00	1899-12-31 00:39:00
420480340	TRUE	1899-12-31 00:44:00	54.787	24.879		0	-121	401.647	60	24.879	20.548	3	54.787	73.551	4	0	4	2	493	33.78	-2.57	argos-doppler-shift	Chelonia	61002	Moonlight	Moonlight	276432	2.75337e+06	40N	GMT+04:00	1899-12-31 00:44:00
420480345	TRUE	1899-12-31 00:36:00	54.657	24.842		0	-124	401.647	50	24.842	19.3	2	54.657	79.384	6	0	6	3	482	33.55	-7.62	argos-doppler-shift	Chelonia	61002	Moonlight	Moonlight	263224	2.74949e+06	40N	GMT+04:00	1899-12-31 00:36:00
420480353	TRUE	1899-12-31 00:21:00	54.562	24.778		0	-124	401.647	68	24.778	17.774	2	54.562	85.181	6	0	6	4	328	33.6	-6.36	argos-doppler-shift	Chelonia	61002	Moonlight	Moonlight	253493	2.74257e+06	40N	GMT+04:00	1899-12-31 00:21:00
420480359	TRUE	1899-12-31 00:15:00	54.529	24.671		0	-122	401.647	0	24.671	24.341	A	54.529	55.991	3	0	3	2	450	33.87	1	argos-doppler-shift	Chelonia	61002	Moonlight	Moonlight	249941	2.73077e+06	40N	GMT+04:00	1899-12-31 00:15:00
420480371	TRUE	1899-12-31 00:33:00	54.53	24.643		0	-128	401.647	0	24.643	17.754	A	54.53	85.848	3	0	3	1	81	33.91	1	argos-doppler-shift	Chelonia	61002	Moonlight	Moonlight	249987	2.72767e+06	40N	GMT+04:00	1899-12-31 00:33:00
420480377	TRUE	1899-12-31 00:01:00	54.515	24.653		0	-121	401.647	0	24.653	28.778	B	54.515	71.602	2	0	2	1	80	33.86	0.7	argos-doppler-shift	Chelonia	61002	Moonlight	Moonlight	248488	2.7288e+06	40N	GMT+04:00	1899-12-31 00:01:00
420480379	TRUE	1899-12-31 00:11:00	54.494	24.632		0	-124	401.647	0	24.632	23.444	A	54.494	59.802	3	0	3	1	84	33.82	-0.32	argos-doppler-shift	Chelonia	61002	Moonlight	Moonlight	246319	2.72651e+06	40N	GMT+04:00	1899-12-31 00:11:00
420480385	TRUE	1899-12-31 00:04:00	54.485	24.631		0	-125	401.647	0	24.631	22.067	A	54.485	65.798	3	0	3	2	316	33.21	-2.1	argos-doppler-shift	Chelonia	61002	Moonlight	Moonlight	245406	2.72642e+06	40N	GMT+04:00	1899-12-31 00:04:00
420480396	TRUE	1899-12-31 00:30:00	54.491	24.616		0	-123	401.647	0	24.616	23.798	A	54.491	58.471	3	0	3	2	736	33.14	1	argos-doppler-shift	Chelonia	61002	Moonlight	Moonlight	245983	2.72475e+06	40N	GMT+04:00	1899-12-31 00:30:00
420480399	TRUE	1899-12-31 00:09:00	54.461	24.611		0	-122	401.647	0	24.611	26.548	B	54.461	64.11	2	0	2	2	53	33.24	-3.52	argos-doppler-shift	Chelonia	61002	Moonlight	Moonlight	242934	2.72425e+06	40N	GMT+04:00	1899-12-31 00:09:00
420480406	TRUE	1899-12-31 00:29:00	54.621	24.716		0	-126	401.647	0	24.716	18.563	A	54.621	25.853	3	0	3	2	80	33.34	1	argos-doppler-shift	Chelonia	61002	Moonlight	Moonlight	259342	2.73559e+06	40N	GMT+04:00	1899-12-31 00:29:00
420480416	TRUE	1899-12-31 00:58:00	54.413	24.706		0	-129	401.647	0	24.706	22.352	A	54.413	65.627	3	0	3	2	81	33.22	-10.86	argos-doppler-shift	Chelonia	61002	Moonlight	Moonlight	238271	2.73486e+06	40N	GMT+04:00	1899-12-31 00:58:00
420480420	TRUE	1899-12-31 00:52:00	54.497	24.654		0	-114	401.647	0	24.654	22.839	A	54.497	46.023	3	2	3	1	80	33.2	-2.63	argos-doppler-shift	Chelonia	61002	Moonlight	Moonlight	246667	2.72895e+06	40N	GMT+04:00	1899-12-31 00:52:00
420480426	TRUE	1899-12-31 00:17:00	54.494	24.641		0	-122	401.647	0	24.641	28.739	B	54.494	35.552	2	0	2	2	40	33.2	-1.65	argos-doppler-shift	Chelonia	61002	Moonlight	Moonlight	246337	2.72751e+06	40N	GMT+04:00	1899-12-31 00:17:00
420480429	TRUE	1899-12-31 00:21:00	54.478	24.653		0	-121	401.647	50	24.653	24.045	2	54.478	57.409	5	0	5	2	392	33.21	-5.62	argos-doppler-shift	Chelonia	61002	Moonlight	Moonlight	244741	2.72887e+06	40N	GMT+04:00	1899-12-31 00:21:00
420480436	TRUE	1899-12-31 00:31:00	54.742	24.858		0	-125	401.647	0	24.858	20.236	B	54.742	69.701	2	0	2	1	40	-99.99	0.08	argos-doppler-shift	Chelonia	61002	Moonlight	Moonlight	271846	2.75111e+06	40N	GMT+04:00	1899-12-31 00:31:00
420480437	TRUE	1899-12-31 00:02:00	54.493	24.649		0	-123	401.647	60	24.649	23.099	3	54.493	61.785	4	0	4	2	393	33.8	-3.11	argos-doppler-shift	Chelonia	61002	Moonlight	Moonlight	246252	2.7284e+06	40N	GMT+04:00	1899-12-31 00:02:00
420480445	TRUE	1899-12-31 00:46:00	54.503	24.646		0	-125	401.647	0	24.646	20.034	A	54.503	75.132	3	0	3	3	405	33.77	-0.87	argos-doppler-shift	Chelonia	61002	Moonlight	Moonlight	247259	2.72805e+06	40N	GMT+04:00	1899-12-31 00:46:00
420480883	TRUE	1899-12-31 00:23:00	54.527	24.67		0	-129	401.647	0	24.67	23.202	A	54.527	61.197	3	0	3	1	80	26.86		argos-doppler-shift	Chelonia	61002	Moonlight	Moonlight	249737	2.73066e+06	40N	GMT+04:00	1899-12-31 00:23:00
420480458	TRUE	1899-12-31 00:13:00	54.539	24.672		0	-124	401.647	0	24.672	22.083	B	54.539	66.322	2	0	2	1	40	33.72	0.67	argos-doppler-shift	Chelonia	61002	Moonlight	Moonlight	250956	2.73086e+06	40N	GMT+04:00	1899-12-31 00:13:00
420480464	TRUE	1899-12-31 00:47:00	54.545	24.649		0	-118	401.647	0	24.649	29.516	A	54.545	77.423	3	2	3	2	80	33.65	1	argos-doppler-shift	Chelonia	61002	Moonlight	Moonlight	251518	2.7283e+06	40N	GMT+04:00	1899-12-31 00:47:00
420480465	TRUE	1899-12-31 00:58:00	54.531	24.671		0	-122	401.647	0	24.671	27.747	A	54.531	39.493	3	0	3	2	389	33.73	1	argos-doppler-shift	Chelonia	61002	Moonlight	Moonlight	250144	2.73077e+06	40N	GMT+04:00	1899-12-31 00:58:00
420480474	TRUE	1899-12-31 00:27:00	54.36	24.628		0	-126	401.647	8	24.628	28.838	A	54.36	33.982	3	0	3	2	80	34.02	-10.55	argos-doppler-shift	Chelonia	61002	Moonlight	Moonlight	232740	2.72632e+06	40N	GMT+04:00	1899-12-31 00:27:00
420480475	TRUE	1899-12-31 00:19:00	54.495	24.694		0	-125	401.647	68	24.694	23.15	1	54.495	61.559	4	0	4	2	316	34.11	-2.94	argos-doppler-shift	Chelonia	61002	Moonlight	Moonlight	246546	2.73338e+06	40N	GMT+04:00	1899-12-31 00:19:00
420480482	TRUE	1899-12-31	54.522	24.685		0	-124	401.647	8	24.685	27.02	A	54.522	43.761	3	0	3	2	82	34.07	0.64	argos-doppler-shift	Chelonia	61002	Moonlight	Moonlight	249261	2.73233e+06	40N	GMT+04:00	1899-12-31
420480483	TRUE	1899-12-31 00:46:00	54.526	24.684		0	-120	401.647	68	24.684	21.515	1	54.526	69.478	4	1	4	2	120	34.06	0.84	argos-doppler-shift	Chelonia	61002	Moonlight	Moonlight	249664	2.73222e+06	40N	GMT+04:00	1899-12-31 00:46:00
420480495	TRUE	1899-12-31 00:46:00	54.222	24.565		0	-129	401.647	0	24.565	26.466	A	54.222	43.823	3	0	3	2	80	34.3	-9.88	argos-doppler-shift	Chelonia	61002	Moonlight	Moonlight	218621	2.71962e+06	40N	GMT+04:00	1899-12-31 00:46:00
420480498	TRUE	1899-12-31 00:54:00	54.531	24.666		0	-120	401.647	68	24.666	25.454	1	54.531	58.019	4	1	4	3	567	34.04	1	argos-doppler-shift	Chelonia	61002	Moonlight	Moonlight	250134	2.73021e+06	40N	GMT+04:00	1899-12-31 00:54:00
420480501	TRUE	1899-12-31 00:17:00	54.505	24.66		0	-126	401.647	60	24.66	16.598	1	54.505	90.241	4	0	4	2	373	34.06	-1.1	argos-doppler-shift	Chelonia	61002	Moonlight	Moonlight	247489	2.7296e+06	40N	GMT+04:00	1899-12-31 00:17:00
420480509	TRUE	1899-12-31 00:59:00	54.515	24.663		0	-125	401.647	0	24.663	28.102	B	54.515	70.82	2	0	2	2	40	34.05	0.7	argos-doppler-shift	Chelonia	61002	Moonlight	Moonlight	248508	2.72991e+06	40N	GMT+04:00	1899-12-31 00:59:00
420480513	TRUE	1899-12-31	54.464	24.714		0	-128	401.647	0	24.714	20.28	B	54.464	74.723	2	0	2	1	54	34.16	-9.87	argos-doppler-shift	Chelonia	61002	Moonlight	Moonlight	243449	2.73565e+06	40N	GMT+04:00	1899-12-31
420480517	TRUE	1899-12-31 00:51:00	54.502	24.67		0	-121	401.647	0	24.67	21.784	A	54.502	67.956	3	0	3	1	81	33.29	-1.11	argos-doppler-shift	Chelonia	61002	Moonlight	Moonlight	247206	2.73071e+06	40N	GMT+04:00	1899-12-31 00:51:00
420480522	TRUE	1899-12-31 00:13:00	54.472	24.664		0	-122	401.647	8	24.664	28.631	A	54.472	36.579	3	0	3	2	80	33.35	-6.79	argos-doppler-shift	Chelonia	61002	Moonlight	Moonlight	244156	2.7301e+06	40N	GMT+04:00	1899-12-31 00:13:00
420480526	TRUE	1899-12-31 00:39:00	54.456	24.632		0	-128	401.647	0	24.632	18.474	B	54.456	25.738	2	0	2	2	40	33.37	-5.39	argos-doppler-shift	Chelonia	61002	Moonlight	Moonlight	242471	2.72658e+06	40N	GMT+04:00	1899-12-31 00:39:00
420480530	TRUE	1899-12-31 00:53:00	54.514	24.66		0	-121	401.647	8	24.66	26.343	A	54.514	46.873	3	0	3	3	80	33.25	0.52	argos-doppler-shift	Chelonia	61002	Moonlight	Moonlight	248401	2.72958e+06	40N	GMT+04:00	1899-12-31 00:53:00
420480535	TRUE	1899-12-31 00:29:00	54.511	24.663		0	-125	401.647	8	24.663	21.031	A	54.511	38.192	3	0	3	2	80	33.26	-0.02	argos-doppler-shift	Chelonia	61002	Moonlight	Moonlight	248103	2.72992e+06	40N	GMT+04:00	1899-12-31 00:29:00
420480545	TRUE	1899-12-31 00:56:00	54.523	24.655		0	-131	401.647	60	24.655	16.227	0	54.523	92.779	4	0	4	3	120	33.21	1	argos-doppler-shift	Chelonia	61002	Moonlight	Moonlight	249302	2.72901e+06	40N	GMT+04:00	1899-12-31 00:56:00
420480550	TRUE	1899-12-31 00:30:00	54.656	24.682		0	-123	401.647	0	24.682	25.75	B	54.656	49.41	2	0	2	2	40	-99.99	2.32	argos-doppler-shift	Chelonia	61002	Moonlight	Moonlight	262819	2.73176e+06	40N	GMT+04:00	1899-12-31 00:30:00
420480554	TRUE	1899-12-31 00:37:00	54.517	24.659		0	-128	401.647	50	24.659	27.237	0	54.517	66.438	4	0	4	2	289	33.24	1	argos-doppler-shift	Chelonia	61002	Moonlight	Moonlight	248702	2.72946e+06	40N	GMT+04:00	1899-12-31 00:37:00
420480561	TRUE	1899-12-31 00:31:00	54.503	24.663		0	-121	401.647	0	24.663	18.579	A	54.503	26.086	3	0	3	1	218	33.71	-1.46	argos-doppler-shift	Chelonia	61002	Moonlight	Moonlight	247293	2.72993e+06	40N	GMT+04:00	1899-12-31 00:31:00
420480568	TRUE	1899-12-31 00:37:00	54.488	24.639		0	-128	401.647	0	24.639	29.604	A	54.488	30.065	3	0	3	1	80	33.7	-2.66	argos-doppler-shift	Chelonia	61002	Moonlight	Moonlight	245726	2.7273e+06	40N	GMT+04:00	1899-12-31 00:37:00
420480572	TRUE	1899-12-31 00:01:00	54.516	24.661		0	-125	401.647	60	24.661	29.568	2	54.516	78.6	4	0	4	1	493	33.71	0.88	argos-doppler-shift	Chelonia	61002	Moonlight	Moonlight	248605	2.72969e+06	40N	GMT+04:00	1899-12-31 00:01:00
420480580	TRUE	1899-12-31 00:11:00	54.52	24.657		0	-125	401.647	8	24.657	27.849	A	54.52	39.675	3	0	3	2	81	33.7	1	argos-doppler-shift	Chelonia	61002	Moonlight	Moonlight	249002	2.72924e+06	40N	GMT+04:00	1899-12-31 00:11:00
420480585	TRUE	1899-12-31 00:51:00	54.482	24.674		0	-130	401.647	0	24.674	15.74	B	54.482	96.586	2	0	2	2	40	33.72	-7.04	argos-doppler-shift	Chelonia	61002	Moonlight	Moonlight	245189	2.73119e+06	40N	GMT+04:00	1899-12-31 00:51:00
420480597	TRUE	1899-12-31 00:48:00	54.521	24.691		0	-123	401.647	68	24.691	25.663	2	54.521	50.29	4	0	4	3	575	33.75	-0.62	argos-doppler-shift	Chelonia	61002	Moonlight	Moonlight	249172	2.733e+06	40N	GMT+04:00	1899-12-31 00:48:00
420480608	TRUE	1899-12-31 00:08:00	54.521	24.692		0	-116	401.647	8	24.692	21.105	A	54.521	37.688	3	2	3	2	83	33.75	-0.83	argos-doppler-shift	Chelonia	61002	Moonlight	Moonlight	249174	2.73311e+06	40N	GMT+04:00	1899-12-31 00:08:00
420480611	TRUE	1899-12-31 00:04:00	54.504	24.678		0	-129	401.647	8	24.678	14.987	A	54.504	97.473	3	0	3	3	313	33.73	0.27	argos-doppler-shift	Chelonia	61002	Moonlight	Moonlight	247425	2.73159e+06	40N	GMT+04:00	1899-12-31 00:04:00
420480617	TRUE	1899-12-31 00:49:00	54.521	24.677		0	-121	401.647	60	24.677	25.657	2	54.521	58.91	4	0	4	3	355	33.67	1	argos-doppler-shift	Chelonia	61002	Moonlight	Moonlight	249143	2.73145e+06	40N	GMT+04:00	1899-12-31 00:49:00
420480623	TRUE	1899-12-31 00:45:00	54.513	24.661		0	-124	401.647	0	24.661	17.179	B	54.513	19.474	2	0	2	2	42	33.68	0.34	argos-doppler-shift	Chelonia	61002	Moonlight	Moonlight	248301	2.72969e+06	40N	GMT+04:00	1899-12-31 00:45:00
420480627	TRUE	1899-12-31 00:51:00	54.594	24.661		0	-125	401.647	0	24.661	19.982	A	54.594	75.386	3	0	3	2	120	33.51	2.92	argos-doppler-shift	Chelonia	61002	Moonlight	Moonlight	256502	2.72955e+06	40N	GMT+04:00	1899-12-31 00:51:00
420480628	TRUE	1899-12-31 00:39:00	54.636	24.697		0	-123	401.647	0	24.697	21.534	A	54.636	69.499	3	0	3	1	80	-99.99	1	argos-doppler-shift	Chelonia	61002	Moonlight	Moonlight	260823	2.73346e+06	40N	GMT+04:00	1899-12-31 00:39:00
420480639	TRUE	1899-12-31 00:44:00	54.516	24.652		0	-126	401.647	0	24.652	20.817	A	54.516	70.777	3	0	3	3	664	33.69	0.88	argos-doppler-shift	Chelonia	61002	Moonlight	Moonlight	248587	2.72869e+06	40N	GMT+04:00	1899-12-31 00:44:00
420480647	TRUE	1899-12-31 00:34:00	54.5	24.658		0	-124	401.647	60	24.658	20.128	0	54.5	75.469	4	0	4	2	121	33.68	-2	argos-doppler-shift	Chelonia	61002	Moonlight	Moonlight	246979	2.72938e+06	40N	GMT+04:00	1899-12-31 00:34:00
420480652	TRUE	1899-12-31 00:58:00	54.493	24.676		0	-127	401.647	0	24.676	17.589	A	54.493	20.786	3	0	3	2	80	33.67	-3.13	argos-doppler-shift	Chelonia	61002	Moonlight	Moonlight	246307	2.73139e+06	40N	GMT+04:00	1899-12-31 00:58:00
420480655	TRUE	1899-12-31 00:48:00	54.52	24.658		0	-125	401.647	60	24.658	20.993	1	54.52	72.081	5	0	5	1	271	33.68	1	argos-doppler-shift	Chelonia	61002	Moonlight	Moonlight	249004	2.72935e+06	40N	GMT+04:00	1899-12-31 00:48:00
420480660	TRUE	1899-12-31 00:24:00	54.514	24.655		0	-125	401.647	8	24.655	18.612	A	54.514	83.28	4	0	4	3	360	32.95	0.52	argos-doppler-shift	Chelonia	61002	Moonlight	Moonlight	248391	2.72903e+06	40N	GMT+04:00	1899-12-31 00:24:00
420480667	TRUE	1899-12-31 00:02:00	54.614	24.665		0	-121	401.647	0	24.665	22.866	A	54.614	46.405	3	0	3	2	80	32.4	1.48	argos-doppler-shift	Chelonia	61002	Moonlight	Moonlight	258535	2.72995e+06	40N	GMT+04:00	1899-12-31 00:02:00
420480673	TRUE	1899-12-31 00:17:00	54.546	24.66		0	-118	401.647	60	24.66	25.977	0	54.546	60.841	4	2	4	1	169	32.89	1	argos-doppler-shift	Chelonia	61002	Moonlight	Moonlight	251641	2.72952e+06	40N	GMT+04:00	1899-12-31 00:17:00
420480675	TRUE	1899-12-31 00:38:00	54.473	24.625		0	-129	401.647	0	24.625	18.535	A	54.473	25.776	3	0	3	1	81	32.9	-1.31	argos-doppler-shift	Chelonia	61002	Moonlight	Moonlight	244178	2.72578e+06	40N	GMT+04:00	1899-12-31 00:38:00
420480682	TRUE	1899-12-31 00:53:00	54.502	24.666		0	-129	401.647	0	24.666	19.319	A	54.502	79.231	3	0	3	2	80	32.99	-1.64	argos-doppler-shift	Chelonia	61002	Moonlight	Moonlight	247198	2.73027e+06	40N	GMT+04:00	1899-12-31 00:53:00
420480685	TRUE	1899-12-31 00:34:00	54.486	24.667		0	-128	401.647	0	24.667	20.869	B	54.486	37.482	2	0	2	2	80	33.02	-6.19	argos-doppler-shift	Chelonia	61002	Moonlight	Moonlight	245580	2.73041e+06	40N	GMT+04:00	1899-12-31 00:34:00
420480688	TRUE	1899-12-31 00:28:00	54.529	24.667		0	-129	401.647	50	24.667	17.009	1	54.529	89.221	5	0	5	2	290	32.95	1	argos-doppler-shift	Chelonia	61002	Moonlight	Moonlight	249933	2.73033e+06	40N	GMT+04:00	1899-12-31 00:28:00
420480693	TRUE	1899-12-31 00:28:00	54.508	24.675		0	-123	401.647	50	24.675	19.74	0	54.508	76.784	4	0	4	2	120	33	0.22	argos-doppler-shift	Chelonia	61002	Moonlight	Moonlight	247823	2.73125e+06	40N	GMT+04:00	1899-12-31 00:28:00
420480697	TRUE	1899-12-31 00:14:00	54.547	24.669		0	-125	401.647	0	24.669	23.701	B	54.547	50.13	2	0	2	2	40	31.87	0.66	argos-doppler-shift	Chelonia	61002	Moonlight	Moonlight	251760	2.73052e+06	40N	GMT+04:00	1899-12-31 00:14:00
420480701	TRUE	1899-12-31 00:47:00	54.525	24.661		0	-125	401.647	0	24.661	28.12	B	54.525	38.629	2	0	2	1	120	31.95	1	argos-doppler-shift	Chelonia	61002	Moonlight	Moonlight	249516	2.72967e+06	40N	GMT+04:00	1899-12-31 00:47:00
420480884	TRUE	1899-12-31 00:23:00	54.51	24.662		0	-124	401.647	0	24.662	25.415	A	54.51	50.99	3	0	3	1	162	-99.99		argos-doppler-shift	Chelonia	61002	Moonlight	Moonlight	248000	2.72981e+06	40N	GMT+04:00	1899-12-31 00:23:00
420480705	TRUE	1899-12-31 00:11:00	54.531	24.656		0	-125	401.647	0	24.656	27.937	B	54.531	70.161	2	0	2	1	167	31.89	1	argos-doppler-shift	Chelonia	61002	Moonlight	Moonlight	250114	2.7291e+06	40N	GMT+04:00	1899-12-31 00:11:00
420480709	TRUE	1899-12-31 00:38:00	54.503	24.663		0	-132	401.647	0	24.663	14.266	A	54.503	101.726	3	0	3	1	122	32.06	-1.46	argos-doppler-shift	Chelonia	61002	Moonlight	Moonlight	247293	2.72993e+06	40N	GMT+04:00	1899-12-31 00:38:00
420480713	TRUE	1899-12-31 00:05:00	54.548	24.69		0	-125	401.647	0	24.69	22.587	A	54.548	44.232	3	0	3	1	82	32.03	-2.94	argos-doppler-shift	Chelonia	61002	Moonlight	Moonlight	251903	2.73284e+06	40N	GMT+04:00	1899-12-31 00:05:00
420480716	TRUE	1899-12-31 00:02:00	54.445	24.658		0	-124	401.647	0	24.658	29.856	B	54.445	29.283	2	0	2	1	40	32.28	-7.78	argos-doppler-shift	Chelonia	61002	Moonlight	Moonlight	241410	2.72949e+06	40N	GMT+04:00	1899-12-31 00:02:00
420480719	TRUE	1899-12-31 00:15:00	54.461	24.65		0	-122	401.647	0	24.65	22.98	A	54.461	46.91	3	0	3	1	81	32.17	-6.34	argos-doppler-shift	Chelonia	61002	Moonlight	Moonlight	243014	2.72857e+06	40N	GMT+04:00	1899-12-31 00:15:00
420480724	TRUE	1899-12-31 00:19:00	54.513	24.661		0	-118	401.647	0	24.661	25.839	A	54.513	48.923	3	1	3	1	160	32.4	0.34	argos-doppler-shift	Chelonia	61002	Moonlight	Moonlight	248301	2.72969e+06	40N	GMT+04:00	1899-12-31 00:19:00
420480731	TRUE	1899-12-31 00:31:00	54.506	24.637		0	-133	401.647	0	24.637	19.554	A	54.506	78.617	4	0	4	1	80	32.36	0.58	argos-doppler-shift	Chelonia	61002	Moonlight	Moonlight	247544	2.72705e+06	40N	GMT+04:00	1899-12-31 00:31:00
420480736	TRUE	1899-12-31 00:29:00	54.458	24.629		0	-118	401.647	0	24.629	18.908	B	54.458	27.74	2	2	2	1	40	32.43	-5.09	argos-doppler-shift	Chelonia	61002	Moonlight	Moonlight	242667	2.72625e+06	40N	GMT+04:00	1899-12-31 00:29:00
420480739	TRUE	1899-12-31 00:29:00	54.467	24.648		0	-125	401.647	0	24.648	23.518	A	54.467	59.545	3	0	3	2	120	32.47	-5.74	argos-doppler-shift	Chelonia	61002	Moonlight	Moonlight	243617	2.72834e+06	40N	GMT+04:00	1899-12-31 00:29:00
420480746	TRUE	1899-12-31 00:40:00	54.488	24.619		0	-130	401.647	0	24.619	18.682	B	54.488	26.744	2	0	2	2	81	32.36	0.6	argos-doppler-shift	Chelonia	61002	Moonlight	Moonlight	245685	2.72508e+06	40N	GMT+04:00	1899-12-31 00:40:00
420480750	TRUE	1899-12-31 00:45:00	54.508	24.639		0	-126	401.647	50	24.639	19.819	0	54.508	33.152	5	0	5	2	453	32.36	0.47	argos-doppler-shift	Chelonia	61002	Moonlight	Moonlight	247751	2.72726e+06	40N	GMT+04:00	1899-12-31 00:45:00
420480754	TRUE	1899-12-31 00:07:00	54.49	24.644		0	-125	401.647	8	24.644	18.24	A	54.49	25.663	4	0	4	3	82	32.41	-2.94	argos-doppler-shift	Chelonia	61002	Moonlight	Moonlight	245938	2.72785e+06	40N	GMT+04:00	1899-12-31 00:07:00
420480763	TRUE	1899-12-31 00:50:00	54.466	24.674		0	-126	401.647	0	24.674	19.028	A	54.466	80.197	3	0	3	2	84	32.55	-7.48	argos-doppler-shift	Chelonia	61002	Moonlight	Moonlight	243569	2.73122e+06	40N	GMT+04:00	1899-12-31 00:50:00
420480765	TRUE	1899-12-31 00:13:00	54.501	24.682		0	-126	401.647	60	24.682	15.499	1	54.501	94.638	5	0	5	3	239	32.39	0.77	argos-doppler-shift	Chelonia	61002	Moonlight	Moonlight	247129	2.73204e+06	40N	GMT+04:00	1899-12-31 00:13:00
420480775	TRUE	1899-12-31 00:38:00	54.489	24.658		0	-123	401.647	60	24.658	20.446	3	54.489	74.657	5	0	5	3	572	32.39	-4.61	argos-doppler-shift	Chelonia	61002	Moonlight	Moonlight	245865	2.7294e+06	40N	GMT+04:00	1899-12-31 00:38:00
420480784	TRUE	1899-12-31 00:21:00	54.494	24.656		0	-125	401.647	58	24.656	22.866	0	54.494	46.294	4	0	4	2	242	32.38	-3.34	argos-doppler-shift	Chelonia	61002	Moonlight	Moonlight	246368	2.72917e+06	40N	GMT+04:00	1899-12-31 00:21:00
420480787	TRUE	1899-12-31 00:24:00	54.477	24.656		0	-124	401.647	60	24.656	26.44	3	54.477	62.861	4	0	4	3	391	32.4	-5.96	argos-doppler-shift	Chelonia	61002	Moonlight	Moonlight	244646	2.7292e+06	40N	GMT+04:00	1899-12-31 00:24:00
420480798	TRUE	1899-12-31 00:39:00	54.493	24.67		0	-127	401.647	60	24.67	18.694	1	54.493	26.463	4	0	4	2	202	32.39	-3.75	argos-doppler-shift	Chelonia	61002	Moonlight	Moonlight	246295	2.73073e+06	40N	GMT+04:00	1899-12-31 00:39:00
420480805	TRUE	1899-12-31 00:15:00	54.517	24.667		0	-124	401.647	0	24.667	21.15	B	54.517	37.929	2	0	2	1	40	32.36	1	argos-doppler-shift	Chelonia	61002	Moonlight	Moonlight	248718	2.73035e+06	40N	GMT+04:00	1899-12-31 00:15:00
420480808	TRUE	1899-12-31 00:52:00	54.482	24.651		0	-130	401.647	0	24.651	23.604	B	54.482	49.529	2	0	2	1	40	32.39	-5.2	argos-doppler-shift	Chelonia	61002	Moonlight	Moonlight	245142	2.72864e+06	40N	GMT+04:00	1899-12-31 00:52:00
420480809	TRUE	1899-12-31 00:07:00	54.63	24.622		0	-124	401.647	0	24.622	24.792	B	54.63	53.84	2	0	2	1	40	-99.99	3.18	argos-doppler-shift	Chelonia	61002	Moonlight	Moonlight	260073	2.72516e+06	40N	GMT+04:00	1899-12-31 00:07:00
420480812	TRUE	1899-12-31 00:19:00	54.504	24.651		0	-124	401.647	0	24.651	29.495	A	54.504	77.14	3	0	3	2	246	31.18	-1.28	argos-doppler-shift	Chelonia	61002	Moonlight	Moonlight	247370	2.7286e+06	40N	GMT+04:00	1899-12-31 00:19:00
420480823	TRUE	1899-12-31 00:43:00	54.462	24.65		0	-128	401.647	8	24.65	18.295	A	54.462	83.38	3	0	3	2	80	31.32	-6.28	argos-doppler-shift	Chelonia	61002	Moonlight	Moonlight	243115	2.72857e+06	40N	GMT+04:00	1899-12-31 00:43:00
420480828	TRUE	1899-12-31 00:29:00	54.496	24.669		0	-128	401.647	0	24.669	17.014	A	54.496	88.511	3	0	3	3	80	31.26	-2.88	argos-doppler-shift	Chelonia	61002	Moonlight	Moonlight	246596	2.73061e+06	40N	GMT+04:00	1899-12-31 00:29:00
420480830	TRUE	1899-12-31 00:45:00	54.485	24.639		0	-124	401.647	8	24.639	27.121	A	54.485	42.287	3	0	3	2	555	31.21	-3.31	argos-doppler-shift	Chelonia	61002	Moonlight	Moonlight	245422	2.72731e+06	40N	GMT+04:00	1899-12-31 00:45:00
420480840	TRUE	1899-12-31 00:28:00	54.505	24.635		0	-125	401.647	0	24.635	19.898	A	54.505	75.701	3	0	3	2	82	31.13	0.79	argos-doppler-shift	Chelonia	61002	Moonlight	Moonlight	247439	2.72683e+06	40N	GMT+04:00	1899-12-31 00:28:00
420480844	TRUE	1899-12-31 00:06:00	54.645	24.678		0	-122	401.647	67	24.678	24.569	0	54.645	54.2	4	0	4	1	621	-99.99	1	argos-doppler-shift	Chelonia	61002	Moonlight	Moonlight	261698	2.73134e+06	40N	GMT+04:00	1899-12-31 00:06:00
420480853	TRUE	1899-12-31 00:29:00	54.477	24.648		0	-126	401.647	68	24.648	23.196	1	54.477	60.953	6	0	6	4	505	31.27	-5.14	argos-doppler-shift	Chelonia	61002	Moonlight	Moonlight	244630	2.72832e+06	40N	GMT+04:00	1899-12-31 00:29:00
420480855	TRUE	1899-12-31 00:38:00	54.478	24.648		0	-124	401.647	68	24.648	17.849	3	54.478	84.647	10	0	10	4	483	31.26	-5.08	argos-doppler-shift	Chelonia	61002	Moonlight	Moonlight	244731	2.72832e+06	40N	GMT+04:00	1899-12-31 00:38:00
420480861	TRUE	1899-12-31 00:03:00	54.477	24.648		0	-123	401.647	60	24.648	23.073	1	54.477	61.413	5	0	5	3	591	30.56	-5.14	argos-doppler-shift	Chelonia	61002	Moonlight	Moonlight	244630	2.72832e+06	40N	GMT+04:00	1899-12-31 00:03:00
420480871	TRUE	1899-12-31 00:12:00	54.477	24.652		0	-128	401.647	60	24.652	15.09	1	54.477	96.111	4	0	4	2	238	30.58	-5.57	argos-doppler-shift	Chelonia	61002	Moonlight	Moonlight	244638	2.72876e+06	40N	GMT+04:00	1899-12-31 00:12:00
420480879	TRUE	1899-12-31 00:51:00	54.477	24.645		0	-124	401.647	0	24.645	29.973	A	54.477	80.464	3	0	3	3	80	30.55	-4.78	argos-doppler-shift	Chelonia	61002	Moonlight	Moonlight	244624	2.72799e+06	40N	GMT+04:00	1899-12-31 00:51:00
420480881	TRUE	1899-12-31 00:31:00	54.496	24.64		0	-129	401.647	8	24.64	26.049	A	54.496	47.787	3	0	3	2	80	30.47	-1.06	argos-doppler-shift	Chelonia	61002	Moonlight	Moonlight	246538	2.7274e+06	40N	GMT+04:00	1899-12-31 00:31:00

## Sheet: Emerald
tag-local-identifier	individual-local-identifier	timestamp	Longitude	Latitude	SST Weekly	Depth (m)	argos:lat1	argos:lat2	argos:lc	argos:lon1	argos:lon2	utm-easting	utm-northing	utm-zone	study-timezone	study-local-timestamp
112054	Emerald	2011-11-26 03:12:00	54.873	24.969	25.45	-6.97	24.969	17.264	A	54.873	91.723	285279	2.7632e+06	40N	Gulf Standard Time	2011-11-26 07:12:00
112054	Emerald	2011-11-28 03:31:00	54.656	24.854	25.37	-8.88	24.854	24.854	A	54.656	54.656	263146	2.75082e+06	40N	Gulf Standard Time	2011-11-28 07:31:00
112054	Emerald	2011-11-30 11:15:00	54.582	24.692	24.48	-1.24	24.692	24.692	B	54.582	54.582	255348	2.733e+06	40N	Gulf Standard Time	2011-11-30 15:15:00
112054	Emerald	2011-12-01 02:51:00	54.533	24.668	24.56	1	24.668	24.668	B	54.533	54.533	250340	2.73043e+06	40N	Gulf Standard Time	2011-12-01 06:51:00
112054	Emerald	2011-12-03 03:48:00	54.524	24.677	23.39	1	24.677	24.677	1	54.524	54.524	249447	2.73144e+06	40N	Gulf Standard Time	2011-12-03 07:48:00
112054	Emerald	2011-12-06 14:57:00	54.534	24.663	23.27	1	24.663	24.663	B	54.534	54.534	250432	2.72988e+06	40N	Gulf Standard Time	2011-12-06 18:57:00
112054	Emerald	2011-12-07 09:07:00	54.474	24.601	23.19	-0.58	24.601	24.601	B	54.474	54.474	244231	2.72312e+06	40N	Gulf Standard Time	2011-12-07 13:07:00
112054	Emerald	2011-12-08 08:57:00	54.511	24.685	23.48	0.7	24.685	24.685	B	54.511	54.511	248147	2.73235e+06	40N	Gulf Standard Time	2011-12-08 12:57:00
112054	Emerald	2011-12-09 08:54:00	54.525	24.726	23.66	-8.68	24.726	24.726	B	54.525	54.525	249646	2.73687e+06	40N	Gulf Standard Time	2011-12-09 12:54:00
112054	Emerald	2011-12-11 10:57:00	54.527	24.66	22.37	1	24.66	24.66	B	54.527	54.527	249717	2.72956e+06	40N	Gulf Standard Time	2011-12-11 14:57:00
112054	Emerald	2011-12-12 12:32:00	54.562	24.675	22.4	-0.5	24.675	24.675	B	54.562	54.562	253290	2.73115e+06	40N	Gulf Standard Time	2011-12-12 16:32:00
112054	Emerald	2011-12-13 09:46:00	54.581	24.713	22.5	-4.14	24.713	24.713	B	54.581	54.581	255288	2.73533e+06	40N	Gulf Standard Time	2011-12-13 13:46:00
112054	Emerald	2011-12-14 14:57:00	54.53	24.657	22.36	1	24.657	24.657	B	54.53	54.53	250015	2.72922e+06	40N	Gulf Standard Time	2011-12-14 18:57:00
112054	Emerald	2011-12-17 14:26:00	54.536	24.663	22.36	1	24.663	24.663	B	54.536	54.536	250634	2.72987e+06	40N	Gulf Standard Time	2011-12-17 18:26:00
112054	Emerald	2011-12-18 08:53:00	54.545	24.672	22.38	0.33	24.672	24.672	B	54.545	54.545	251563	2.73085e+06	40N	Gulf Standard Time	2011-12-18 12:53:00
112054	Emerald	2011-12-19 09:32:00	54.529	24.679	21.45	1	24.679	24.679	B	54.529	54.529	249957	2.73166e+06	40N	Gulf Standard Time	2011-12-19 13:32:00
112054	Emerald	2011-12-20 05:51:00	54.521	24.685	21.5	0.65	24.685	24.685	A	54.521	54.521	249160	2.73234e+06	40N	Gulf Standard Time	2011-12-20 09:51:00
112054	Emerald	2011-12-21 14:30:00	54.552	24.707	21.55	-6.51	24.707	24.707	A	54.552	54.552	252341	2.73472e+06	40N	Gulf Standard Time	2011-12-21 18:30:00
112054	Emerald	2011-12-22 02:16:00	54.54	24.677	21.41	0.26	24.677	24.677	A	54.54	54.54	251067	2.73142e+06	40N	Gulf Standard Time	2011-12-22 06:16:00
112054	Emerald	2011-12-23 05:12:00	54.495	24.668	21.49	-3.33	24.668	24.668	A	54.495	54.495	246493	2.7305e+06	40N	Gulf Standard Time	2011-12-23 09:12:00
112054	Emerald	2011-12-24 14:19:00	54.524	24.69	21.52	-0.55	24.69	24.69	B	54.524	54.524	249473	2.73288e+06	40N	Gulf Standard Time	2011-12-24 18:19:00
112054	Emerald	2011-12-25 04:53:00	54.508	24.701	21.62	-2.24	24.701	24.701	B	54.508	54.508	247876	2.73413e+06	40N	Gulf Standard Time	2011-12-25 08:53:00
112054	Emerald	2011-12-27 06:00:00	54.605	24.696	-99.99	1	24.696	24.696	B	54.605	54.605	257684	2.7334e+06	40N	Gulf Standard Time	2011-12-27 10:00:00
112054	Emerald	2011-12-28 12:39:00	54.474	24.612	-99.99	0.53	24.612	24.612	B	54.474	54.474	244253	2.72434e+06	40N	Gulf Standard Time	2011-12-28 16:39:00
112054	Emerald	2011-12-30 10:09:00	54.448	24.696	20.96	-9.79	24.696	24.696	B	54.448	54.448	241792	2.73369e+06	40N	Gulf Standard Time	2011-12-30 14:09:00
112054	Emerald	2011-12-31 13:11:00	54.551	24.755	20.97	-7.71	24.755	24.755	A	54.551	54.551	252335	2.74004e+06	40N	Gulf Standard Time	2011-12-31 17:11:00
112054	Emerald	2012-01-01 08:09:00	54.618	24.748	20.97	-2.24	24.748	24.748	B	54.618	54.618	259100	2.73914e+06	40N	Gulf Standard Time	2012-01-01 12:09:00
112054	Emerald	2012-01-04 02:09:00	54.55	24.754	21.05	-8.04	24.754	24.754	B	54.55	54.55	252232	2.73993e+06	40N	Gulf Standard Time	2012-01-04 06:09:00
112054	Emerald	2012-01-06 14:04:00	54.535	24.648	20.82	1	24.648	24.648	B	54.535	54.535	250503	2.72821e+06	40N	Gulf Standard Time	2012-01-06 18:04:00
112054	Emerald	2012-01-08 10:57:00	54.5	24.703	20.95	-2.72	24.703	24.703	3	54.5	54.5	247070	2.73437e+06	40N	Gulf Standard Time	2012-01-08 14:57:00
112054	Emerald	2012-01-09 12:53:00	54.596	24.75	21.5	-4.76	24.75	24.75	B	54.596	54.596	256878	2.7394e+06	40N	Gulf Standard Time	2012-01-09 16:53:00
112054	Emerald	2012-01-10 10:29:00	54.528	24.676	21.41	1	24.676	24.676	A	54.528	54.528	249850	2.73133e+06	40N	Gulf Standard Time	2012-01-10 14:29:00
112054	Emerald	2012-01-11 04:52:00	54.56	24.68	21.28	-1.4	24.68	24.68	B	54.56	54.56	253097	2.73171e+06	40N	Gulf Standard Time	2012-01-11 08:52:00
112054	Emerald	2012-01-12 10:13:00	54.544	24.667	21.38	0.96	24.667	24.667	B	54.544	54.544	251452	2.7303e+06	40N	Gulf Standard Time	2012-01-12 14:13:00
112054	Emerald	2012-01-17 11:21:00	54.744	24.922	20.63	-8.8	24.922	24.922	B	54.744	54.744	272166	2.7582e+06	40N	Gulf Standard Time	2012-01-17 15:21:00
112054	Emerald	2012-01-25 04:38:00	54.891	24.924	-99.99	-31.92	24.924	24.924	A	54.891	54.891	287019	2.75818e+06	40N	Gulf Standard Time	2012-01-25 08:38:00
112054	Emerald	2012-01-28 02:24:00	54.88	24.918	-99.99	-15.06	24.918	24.918	B	54.88	54.88	285898	2.75754e+06	40N	Gulf Standard Time	2012-01-28 06:24:00
112054	Emerald	2012-01-29 12:09:00	54.833	24.894	-99.99	-10.74	24.894	24.894	B	54.833	54.833	281107	2.75495e+06	40N	Gulf Standard Time	2012-01-29 16:09:00
112054	Emerald	2012-02-02 05:38:00	54.775	24.905	19.49	-5.8	24.905	24.905	B	54.775	54.775	275267	2.75627e+06	40N	Gulf Standard Time	2012-02-02 09:38:00
112054	Emerald	2012-02-03 14:53:00	54.899	24.925	-99.99	-41.72	24.925	24.925	B	54.899	54.899	287829	2.75828e+06	40N	Gulf Standard Time	2012-02-03 18:53:00
112054	Emerald	2012-02-07 05:40:00	54.872	24.919	-99.99	-10.18	24.919	24.919	B	54.872	54.872	285091	2.75766e+06	40N	Gulf Standard Time	2012-02-07 09:40:00
112054	Emerald	2012-02-08 04:14:00	54.873	24.931	-99.99	-18.9	24.931	24.931	B	54.873	54.873	285213	2.75899e+06	40N	Gulf Standard Time	2012-02-08 08:14:00
112054	Emerald	2012-02-09 05:00:00	54.869	24.909	-99.99	-3.07	24.909	24.909	B	54.869	54.869	284771	2.75656e+06	40N	Gulf Standard Time	2012-02-09 09:00:00
112054	Emerald	2012-02-15 04:31:00	54.864	24.915	-99.99	-5.46	24.915	24.915	B	54.864	54.864	284276	2.75723e+06	40N	Gulf Standard Time	2012-02-15 08:31:00
112054	Emerald	2012-02-18 02:18:00	54.858	24.914	19.83	-5.71	24.914	24.914	B	54.858	54.858	283668	2.75713e+06	40N	Gulf Standard Time	2012-02-18 06:18:00
112054	Emerald	2012-02-24 09:07:00	54.885	24.924	-99.99	-28.66	24.924	24.924	B	54.885	54.885	286413	2.75819e+06	40N	Gulf Standard Time	2012-02-24 13:07:00
112054	Emerald	2012-03-09 11:38:00	54.874	24.916	-99.99	-9.42	24.916	24.916	B	54.874	54.874	285288	2.75733e+06	40N	Gulf Standard Time	2012-03-09 15:38:00
112054	Emerald	2012-03-13 09:12:00	54.886	24.915	-99.99	-9.84	24.915	24.915	B	54.886	54.886	286499	2.7572e+06	40N	Gulf Standard Time	2012-03-13 13:12:00
112054	Emerald	2012-03-18 10:02:00	54.891	24.963	21.24	-9.3	24.963	24.963	B	54.891	54.891	287087	2.76251e+06	40N	Gulf Standard Time	2012-03-18 14:02:00
112054	Emerald	2012-07-02 14:53:00	54.382	24.691	31.64	-12.66	24.691	27.732	A	54.382	69.333	235101	2.73326e+06	40N	Gulf Standard Time	2012-07-02 18:53:00

## Sheet: Bahar
event-id	visible	timestamp	location-long	location-lat	algorithm-marked-outlier	argos:altitude	argos:best-level	argos:calcul-freq	argos:iq	argos:lat1	argos:lat2	argos:lc	argos:lon1	argos:lon2	argos:nb-mes	argos:nb-mes-120	argos:nb-mes-identical	argos:nopc	argos:pass-duration	external-temperature	height-above-msl	sensor-type	individual-taxon-canonical-name	tag-local-identifier	individual-local-identifier	study-name	utm-easting	utm-northing	utm-zone	study-timezone	study-local-timestamp
419850358	TRUE	2012-06-30 02:51:15	55.005	25.18		0	-128	401.677	50	25.18	25.18	1	55.005	55.005	4	0	4	3	308	31.28	-13.3	argos-doppler-shift	Chelonia	119279	Bahar	Bahar	298953	2.78637e+06	40N	GMT+04:00	2012-06-30 06:51:15
419850368	TRUE	2012-07-01 02:27:04	54.821	24.952		0	-131	401.677	0	24.952	24.952	A	54.821	54.821	3	0	3	3	328	31.7	-8.09	argos-doppler-shift	Chelonia	119279	Bahar	Bahar	279998	2.7614e+06	40N	GMT+04:00	2012-07-01 06:27:04
419850384	TRUE	2012-07-02 14:52:43	54.765	24.86		0	-125	401.677	8	24.86	24.86	B	54.765	54.765	2	0	2	3	326	-99.99	1	argos-doppler-shift	Chelonia	119279	Bahar	Bahar	274175	2.7513e+06	40N	GMT+04:00	2012-07-02 18:52:43
419850394	TRUE	2012-07-03 11:48:12	54.761	24.829		0	-125	401.677	8	24.829	24.829	B	54.761	54.761	2	0	2	3	107	-99.99	5.21	argos-doppler-shift	Chelonia	119279	Bahar	Bahar	273714	2.74787e+06	40N	GMT+04:00	2012-07-03 15:48:12
419850406	TRUE	2012-07-04 14:10:43	54.734	24.844		0	-131	401.677	8	24.844	24.844	B	54.734	54.734	2	0	2	3	43	-99.99	1.1	argos-doppler-shift	Chelonia	119279	Bahar	Bahar	271012	2.74958e+06	40N	GMT+04:00	2012-07-04 18:10:43
419850407	TRUE	2012-07-05 02:29:03	54.778	24.876		0	-128	401.677	0	24.876	24.876	B	54.778	54.778	2	0	2	3	44	33.02	-1.6	argos-doppler-shift	Chelonia	119279	Bahar	Bahar	275518	2.75305e+06	40N	GMT+04:00	2012-07-05 06:29:03
419850420	TRUE	2012-07-06 08:39:58	54.748	24.842		0	-127	401.677	58	24.842	24.842	2	54.748	54.748	4	0	4	3	486	-99.99	3.96	argos-doppler-shift	Chelonia	119279	Bahar	Bahar	272423	2.74933e+06	40N	GMT+04:00	2012-07-06 12:39:58
419850428	TRUE	2012-07-07 04:21:01	54.745	24.842		0	-125	401.677	58	24.842	24.842	3	54.745	54.745	5	0	5	3	594	-99.99	3.35	argos-doppler-shift	Chelonia	119279	Bahar	Bahar	272120	2.74934e+06	40N	GMT+04:00	2012-07-07 08:21:01
419850436	TRUE	2012-07-08 04:10:58	54.749	24.854		0	-129	401.677	8	24.854	24.854	A	54.749	54.749	3	0	3	3	375	-99.99	0.94	argos-doppler-shift	Chelonia	119279	Bahar	Bahar	272546	2.75066e+06	40N	GMT+04:00	2012-07-08 08:10:58
419850455	TRUE	2012-07-09 12:42:02	54.711	24.827		0	-122	401.677	8	24.827	24.827	B	54.711	54.711	2	0	2	3	44	-99.99	-1.69	argos-doppler-shift	Chelonia	119279	Bahar	Bahar	268655	2.74773e+06	40N	GMT+04:00	2012-07-09 16:42:02
419850466	TRUE	2012-07-10 12:11:52	54.71	24.814		0	-133	401.677	8	24.814	24.814	B	54.71	54.71	2	0	2	3	44	-99.99	-1.86	argos-doppler-shift	Chelonia	119279	Bahar	Bahar	268530	2.74629e+06	40N	GMT+04:00	2012-07-10 16:11:52
419850469	TRUE	2012-07-11 05:29:30	54.752	24.84		0	-118	401.677	0	24.84	24.84	A	54.752	54.752	3	1	3	3	507	-99.99	4.84	argos-doppler-shift	Chelonia	119279	Bahar	Bahar	272824	2.7491e+06	40N	GMT+04:00	2012-07-11 09:29:30
419850475	TRUE	2012-07-12 04:58:46	54.711	24.833		0	-128	401.677	8	24.833	24.833	A	54.711	54.711	3	0	3	3	601	-99.99	-1.07	argos-doppler-shift	Chelonia	119279	Bahar	Bahar	268666	2.7484e+06	40N	GMT+04:00	2012-07-12 08:58:46
419850485	TRUE	2012-07-13 10:26:10	54.737	24.835		0	-129	401.677	8	24.835	24.835	B	54.737	54.737	2	0	2	3	403	-99.99	2.39	argos-doppler-shift	Chelonia	119279	Bahar	Bahar	271299	2.74858e+06	40N	GMT+04:00	2012-07-13 14:26:10
419850490	TRUE	2012-07-14 06:05:12	54.767	24.853		0	-119	401.677	58	24.853	24.853	0	54.767	54.767	8	1	8	3	734	-99.99	1	argos-doppler-shift	Chelonia	119279	Bahar	Bahar	274364	2.75052e+06	40N	GMT+04:00	2012-07-14 10:05:12
419850502	TRUE	2012-07-15 14:51:01	54.54	24.862		0	-125	401.677	58	24.862	24.862	1	54.54	54.54	4	0	4	3	269	33.09	-18.21	argos-doppler-shift	Chelonia	119279	Bahar	Bahar	251436	2.75191e+06	40N	GMT+04:00	2012-07-15 18:51:01
419850511	TRUE	2012-07-16 11:34:44	54.414	24.786		0	-129	401.677	8	24.786	24.786	A	54.414	54.414	3	0	3	3	91	33.06	-15.81	argos-doppler-shift	Chelonia	119279	Bahar	Bahar	238539	2.74373e+06	40N	GMT+04:00	2012-07-16 15:34:44
419850514	TRUE	2012-07-17 03:59:52	54.37	24.834		0	-125	401.677	0	24.834	24.834	A	54.37	54.37	3	0	3	3	88	32.93	-20.05	argos-doppler-shift	Chelonia	119279	Bahar	Bahar	234191	2.74913e+06	40N	GMT+04:00	2012-07-17 07:59:52
419850526	TRUE	2012-07-18 12:19:06	54.096	24.763		0	-129	401.677	8	24.763	24.763	B	54.096	54.096	2	0	2	3	46	32.85	-21.05	argos-doppler-shift	Chelonia	119279	Bahar	Bahar	206316	2.74182e+06	40N	GMT+04:00	2012-07-18 16:19:06
419850530	TRUE	2012-07-19 09:46:12	53.99	24.778		0	-123	401.677	8	24.778	24.778	B	53.99	53.99	2	0	2	3	49	33.34	-11.14	argos-doppler-shift	Chelonia	119279	Bahar	Bahar	802350	2.74367e+06	39N	GMT+04:00	2012-07-19 13:46:12
419850537	TRUE	2012-07-20 14:28:27	53.704	24.737		0	-127	401.677	8	24.737	24.737	B	53.704	53.704	2	0	2	3	48	33.61	-13.45	argos-doppler-shift	Chelonia	119279	Bahar	Bahar	773504	2.73853e+06	39N	GMT+04:00	2012-07-20 18:28:27
419850545	TRUE	2012-07-21 14:05:00	53.563	24.719		0	-130	401.677	8	24.719	24.719	B	53.563	53.563	2	0	2	3	117	33.64	-10.36	argos-doppler-shift	Chelonia	119279	Bahar	Bahar	759273	2.73626e+06	39N	GMT+04:00	2012-07-21 18:05:00
419850554	TRUE	2012-07-22 10:50:55	53.406	24.732		0	-130	401.677	8	24.732	24.732	B	53.406	53.406	2	0	2	3	44	33.65	-16	argos-doppler-shift	Chelonia	119279	Bahar	Bahar	743360	2.73741e+06	39N	GMT+04:00	2012-07-22 14:50:55
419850561	TRUE	2012-07-23 14:57:01	53.287	24.705		0	-123	401.677	8	24.705	24.705	B	53.287	53.287	2	0	2	3	87	33.49	-13.77	argos-doppler-shift	Chelonia	119279	Bahar	Bahar	731369	2.73421e+06	39N	GMT+04:00	2012-07-23 18:57:01
419850569	TRUE	2012-07-24 10:29:16	53.176	24.638		0	-128	401.677	50	24.638	24.638	0	53.176	53.176	4	0	4	3	157	33.63	-10	argos-doppler-shift	Chelonia	119279	Bahar	Bahar	720253	2.72661e+06	39N	GMT+04:00	2012-07-24 14:29:16
419850579	TRUE	2012-07-25 08:37:48	53.111	24.642		0	-131	401.677	58	24.642	24.642	3	53.111	53.111	5	0	5	3	519	33.74	-1.42	argos-doppler-shift	Chelonia	119279	Bahar	Bahar	713665	2.72695e+06	39N	GMT+04:00	2012-07-25 12:37:48
419850591	TRUE	2012-07-26 10:03:51	53.107	24.65		0	-125	401.677	60	24.65	24.65	3	53.107	53.107	4	0	4	3	496	33.73	-3.42	argos-doppler-shift	Chelonia	119279	Bahar	Bahar	713247	2.72783e+06	39N	GMT+04:00	2012-07-26 14:03:51
419850598	TRUE	2012-07-27 06:41:33	53.115	24.654		0	-118	401.677	58	24.654	24.654	1	53.115	53.115	5	1	5	3	322	34.61	-4.86	argos-doppler-shift	Chelonia	119279	Bahar	Bahar	714050	2.72829e+06	39N	GMT+04:00	2012-07-27 10:41:33
419850603	TRUE	2012-07-28 03:29:32	53.111	24.646		0	-125	401.677	58	24.646	24.646	2	53.111	53.111	4	0	4	3	663	34.66	-2.54	argos-doppler-shift	Chelonia	119279	Bahar	Bahar	713658	2.72739e+06	39N	GMT+04:00	2012-07-28 07:29:32
419850618	TRUE	2012-07-29 10:54:00	53.159	24.663		0	-124	401.677	8	24.663	24.663	A	53.159	53.159	3	0	3	3	153	34.49	-9.9	argos-doppler-shift	Chelonia	119279	Bahar	Bahar	718488	2.72935e+06	39N	GMT+04:00	2012-07-29 14:54:00
419850632	TRUE	2012-07-30 12:36:21	53.123	24.643		0	-122	401.677	8	24.643	24.643	B	53.123	53.123	2	0	2	3	419	34.65	-3.9	argos-doppler-shift	Chelonia	119279	Bahar	Bahar	714878	2.72708e+06	39N	GMT+04:00	2012-07-30 16:36:21
419850636	TRUE	2012-07-31 05:13:36	53.122	24.652		0	-118	401.677	58	24.652	24.652	3	53.122	53.122	5	2	5	3	479	34.61	-5.64	argos-doppler-shift	Chelonia	119279	Bahar	Bahar	714762	2.72807e+06	39N	GMT+04:00	2012-07-31 09:13:36
419850644	TRUE	2012-08-01 03:36:48	53.11	24.66		0	-124	401.677	60	24.66	24.66	3	53.11	53.11	4	0	4	3	491	34.6	-6	argos-doppler-shift	Chelonia	119279	Bahar	Bahar	713533	2.72894e+06	39N	GMT+04:00	2012-08-01 07:36:48
419850653	TRUE	2012-08-02 04:11:07	53.116	24.647		0	-125	401.677	50	24.647	24.647	3	53.116	53.116	6	0	6	3	543	34.64	-3.07	argos-doppler-shift	Chelonia	119279	Bahar	Bahar	714163	2.72751e+06	39N	GMT+04:00	2012-08-02 08:11:07
419850665	TRUE	2012-08-03 08:41:16	53.108	24.601		0	-127	401.677	48	24.601	24.601	0	53.108	53.108	5	0	5	3	175	34.74	1	argos-doppler-shift	Chelonia	119279	Bahar	Bahar	713431	2.7224e+06	39N	GMT+04:00	2012-08-03 12:41:16
419850674	TRUE	2012-08-04 11:27:35	53.129	24.648		0	-129	401.677	58	24.648	24.648	3	53.129	53.129	4	0	4	3	365	34.13	-6.63	argos-doppler-shift	Chelonia	119279	Bahar	Bahar	715477	2.72764e+06	39N	GMT+04:00	2012-08-04 15:27:35
419850676	TRUE	2012-08-05 03:40:38	53.113	24.653		0	-121	401.677	50	24.653	24.653	3	53.113	53.113	8	0	8	3	576	34.15	-4.5	argos-doppler-shift	Chelonia	119279	Bahar	Bahar	713849	2.72817e+06	39N	GMT+04:00	2012-08-05 07:40:38
419850681	TRUE	2012-08-06 03:16:34	53.081	24.607		0	-131	401.677	50	24.607	24.607	3	53.081	53.081	4	0	4	3	536	34.32	1	argos-doppler-shift	Chelonia	119279	Bahar	Bahar	710687	2.72303e+06	39N	GMT+04:00	2012-08-06 07:16:34
419850688	TRUE	2012-08-07 04:46:12	53.004	24.554		0	-128	401.677	50	24.554	24.554	1	53.004	53.004	4	0	4	3	776	34.27	-5.52	argos-doppler-shift	Chelonia	119279	Bahar	Bahar	702974	2.71704e+06	39N	GMT+04:00	2012-08-07 08:46:12
419850691	TRUE	2012-08-08 04:40:10	52.948	24.538		0	-124	401.677	50	24.538	24.538	2	52.948	52.948	6	0	6	3	586	34.28	-10.81	argos-doppler-shift	Chelonia	119279	Bahar	Bahar	697326	2.71519e+06	39N	GMT+04:00	2012-08-08 08:40:10
419850696	TRUE	2012-08-09 05:25:55	52.865	24.507		0	-123	401.677	58	24.507	24.507	2	52.865	52.865	4	0	4	3	451	34.32	-10	argos-doppler-shift	Chelonia	119279	Bahar	Bahar	688963	2.71164e+06	39N	GMT+04:00	2012-08-09 09:25:55
419850697	TRUE	2012-08-10 03:20:28	52.826	24.527		0	-123	401.677	50	24.527	24.527	2	52.826	52.826	5	0	5	3	313	34.28	-11.06	argos-doppler-shift	Chelonia	119279	Bahar	Bahar	684981	2.7138e+06	39N	GMT+04:00	2012-08-10 07:20:28
419850702	TRUE	2012-08-11 04:04:53	52.79	24.587		0	-126	401.677	50	24.587	24.587	2	52.79	52.79	8	0	8	3	306	34.24	-13.51	argos-doppler-shift	Chelonia	119279	Bahar	Bahar	681247	2.7204e+06	39N	GMT+04:00	2012-08-11 08:04:53
419850706	TRUE	2012-08-12 02:34:05	52.79	24.611		0	-126	401.677	50	24.611	24.611	3	52.79	52.79	10	0	10	3	526	34.38	-12.8	argos-doppler-shift	Chelonia	119279	Bahar	Bahar	681212	2.72305e+06	39N	GMT+04:00	2012-08-12 06:34:05
419850712	TRUE	2012-08-13 03:52:47	52.795	24.609		0	-122	401.677	50	24.609	24.609	3	52.795	52.795	12	0	12	3	612	34.39	-12.44	argos-doppler-shift	Chelonia	119279	Bahar	Bahar	681721	2.72284e+06	39N	GMT+04:00	2012-08-13 07:52:47
419850715	TRUE	2012-08-14 03:28:23	52.763	24.569		0	-122	401.677	50	24.569	24.569	3	52.763	52.763	8	0	8	3	574	34.43	-11.2	argos-doppler-shift	Chelonia	119279	Bahar	Bahar	678538	2.71837e+06	39N	GMT+04:00	2012-08-14 07:28:23
419850720	TRUE	2012-08-15 05:03:42	52.761	24.496		0	-120	401.677	58	24.496	24.496	2	52.761	52.761	4	0	4	3	418	34.5	-9.84	argos-doppler-shift	Chelonia	119279	Bahar	Bahar	678439	2.71028e+06	39N	GMT+04:00	2012-08-15 09:03:42
419850724	TRUE	2012-08-16 04:45:26	52.695	24.414		0	-123	401.677	58	24.414	24.414	3	52.695	52.695	8	0	8	3	438	34.54	-12.28	argos-doppler-shift	Chelonia	119279	Bahar	Bahar	671861	2.70111e+06	39N	GMT+04:00	2012-08-16 08:45:26
419850729	TRUE	2012-08-17 04:32:44	52.635	24.256		0	-121	401.677	58	24.256	24.256	2	52.635	52.635	11	0	11	3	440	34.81	-8.04	argos-doppler-shift	Chelonia	119279	Bahar	Bahar	665982	2.68354e+06	39N	GMT+04:00	2012-08-17 08:32:44
419850730	TRUE	2012-08-18 03:31:34	52.655	24.194		0	-119	401.677	50	24.194	21.622	3	52.655	64.821	5	1	5	4	663	-99.99	-9.72	argos-doppler-shift	Chelonia	119279	Bahar	Bahar	668094	2.6767e+06	39N	GMT+04:00	2012-08-18 07:31:34
419850733	TRUE	2012-08-19 05:23:26	52.67	24.148		0	-117	401.677	58	24.148	24.148	3	52.67	52.67	10	3	10	3	529	-99.99	2.7	argos-doppler-shift	Chelonia	119279	Bahar	Bahar	669679	2.67162e+06	39N	GMT+04:00	2012-08-19 09:23:26
419850734	TRUE	2012-08-20 02:43:59	52.68	24.159		0	-128	401.677	50	24.159	24.159	1	52.68	52.68	6	0	6	3	263	-99.99	-1.73	argos-doppler-shift	Chelonia	119279	Bahar	Bahar	670680	2.67285e+06	39N	GMT+04:00	2012-08-20 06:43:59
419850740	TRUE	2012-08-22 03:37:37	52.635	24.17		0	-125	401.677	58	24.17	24.17	3	52.635	52.635	8	0	8	3	620	-99.99	7.02	argos-doppler-shift	Chelonia	119279	Bahar	Bahar	666094	2.67402e+06	39N	GMT+04:00	2012-08-22 07:37:37
419850749	TRUE	2012-10-16 04:53:05	-122.139	47.677		0	-114	401.677	60	47.677	47.677	3	-122.139	-122.139	11	3	11	3	600	-99.99	47.5	argos-doppler-shift	Chelonia	119279	Bahar	Bahar	564626	5.28076e+06	10N	GMT+04:00	2012-10-16 08:53:05
419850753	TRUE	2012-12-02 11:52:50	55.178	25.135		0	-130	401.677	60	25.135	30.765	2	55.178	81.643	6	0	6	0	443	-99.99	0.07	argos-doppler-shift	Chelonia	119279	Bahar	Bahar	316324	2.78114e+06	40N	GMT+04:00	2012-12-02 15:52:50
419850755	TRUE	2012-12-08 04:22:59	55.153	25.183		0	-129	401.677	8	25.183	25.183	A	55.153	55.153	3	0	3	3	88	-99.99	-9.79	argos-doppler-shift	Chelonia	119279	Bahar	Bahar	313876	2.78649e+06	40N	GMT+04:00	2012-12-08 08:22:59
419850761	TRUE	2012-12-14 06:43:22	55.228	25.196		0	-117	401.677	60	25.196	25.196	3	55.228	55.228	10	4	10	3	395	-99.99	0.39	argos-doppler-shift	Chelonia	119279	Bahar	Bahar	321454	2.78783e+06	40N	GMT+04:00	2012-12-14 10:43:22
419850762	TRUE	2012-12-16 02:52:09	55.224	25.196		0	-126	401.677	50	25.196	25.196	3	55.224	55.224	6	0	6	3	443	-99.99	-1.54	argos-doppler-shift	Chelonia	119279	Bahar	Bahar	321051	2.78783e+06	40N	GMT+04:00	2012-12-16 06:52:09
419850768	TRUE	2012-12-17 05:42:33	55.225	25.197		0	-118	401.677	68	25.197	25.197	3	55.225	55.225	6	1	6	3	443	-99.99	-1.42	argos-doppler-shift	Chelonia	119279	Bahar	Bahar	321154	2.78794e+06	40N	GMT+04:00	2012-12-17 09:42:33
419850771	TRUE	2012-12-18 04:55:22	55.229	25.195		0	-128	401.677	68	25.195	25.195	3	55.229	55.229	4	0	4	3	442	-99.99	1.17	argos-doppler-shift	Chelonia	119279	Bahar	Bahar	321554	2.78771e+06	40N	GMT+04:00	2012-12-18 08:55:22
419850776	TRUE	2012-12-19 04:59:02	55.23	25.194		0	-125	401.677	60	25.194	25.194	3	55.23	55.23	5	0	5	3	354	-99.99	1.93	argos-doppler-shift	Chelonia	119279	Bahar	Bahar	321653	2.7876e+06	40N	GMT+04:00	2012-12-19 08:59:02
419850779	TRUE	2012-12-20 02:57:21	55.225	25.195		0	-125	401.677	50	25.195	25.195	3	55.225	55.225	6	0	6	3	443	-99.99	-0.7	argos-doppler-shift	Chelonia	119279	Bahar	Bahar	321151	2.78772e+06	40N	GMT+04:00	2012-12-20 06:57:21
419850785	TRUE	2012-12-21 04:18:29	55.225	25.194		0	-128	401.677	60	25.194	25.194	3	55.225	55.225	4	0	4	3	265	-99.99	-0.34	argos-doppler-shift	Chelonia	119279	Bahar	Bahar	321149	2.78761e+06	40N	GMT+04:00	2012-12-21 08:18:29
419850790	TRUE	2012-12-22 05:40:21	55.226	25.191		0	-118	401.677	48	25.191	25.191	1	55.226	55.226	7	1	7	3	531	-99.99	1.15	argos-doppler-shift	Chelonia	119279	Bahar	Bahar	321246	2.78728e+06	40N	GMT+04:00	2012-12-22 09:40:21
419850794	TRUE	2012-12-23 03:26:08	55.22	25.197		0	-124	401.677	58	25.197	25.197	3	55.22	55.22	7	0	7	3	531	-99.99	-3.9	argos-doppler-shift	Chelonia	119279	Bahar	Bahar	320650	2.78795e+06	40N	GMT+04:00	2012-12-23 07:26:08
419850799	TRUE	2012-12-24 03:02:47	55.225	25.196		0	-125	401.677	50	25.196	25.196	3	55.225	55.225	6	0	6	3	531	-99.99	-1.06	argos-doppler-shift	Chelonia	119279	Bahar	Bahar	321152	2.78783e+06	40N	GMT+04:00	2012-12-24 07:02:47
419850803	TRUE	2012-12-25 05:10:52	55.224	25.195		0	-125	401.677	58	25.195	25.195	2	55.224	55.224	7	0	7	3	531	-99.99	-1.17	argos-doppler-shift	Chelonia	119279	Bahar	Bahar	321050	2.78772e+06	40N	GMT+04:00	2012-12-25 09:10:52
419850806	TRUE	2012-12-26 03:54:46	55.226	25.195		0	-125	401.677	50	25.195	25.195	3	55.226	55.226	5	0	5	3	443	-99.99	-0.23	argos-doppler-shift	Chelonia	119279	Bahar	Bahar	321251	2.78772e+06	40N	GMT+04:00	2012-12-26 07:54:46
419850810	TRUE	2012-12-27 05:36:15	55.222	25.195		0	-119	401.677	58	25.195	25.195	3	55.222	55.222	5	1	5	3	442	-99.99	-2.1	argos-doppler-shift	Chelonia	119279	Bahar	Bahar	320848	2.78772e+06	40N	GMT+04:00	2012-12-27 09:36:15

## Sheet: Belle
event-id	visible	timestamp	location-long	location-lat	algorithm-marked-outlier	argos:altitude	argos:best-level	argos:calcul-freq	argos:iq	argos:lat1	argos:lat2	argos:lc	argos:lon1	argos:lon2	argos:nb-mes	argos:nb-mes-120	argos:nb-mes-identical	argos:nopc	argos:pass-duration	external-temperature	height-above-msl	sensor-type	individual-taxon-canonical-name	tag-local-identifier	individual-local-identifier	study-name	utm-easting	utm-northing	utm-zone	study-timezone	study-local-timestamp
420470694	TRUE	1899-12-31 00:08:00	54.932	25.129		0	-129	401.677	8	25.129	25.129	A	54.932	54.932	3	0	3	3	152	31.42	-14.24	argos-doppler-shift	Chelonia	119864	Bob	Bob	291508	2.78083e+06	40N	GMT+04:00	1899-12-31 00:08:00
420470701	TRUE	1899-12-31 00:33:00	54.692	24.936		0	-121	401.677	58	24.936	24.936	1	54.692	54.692	4	0	4	3	467	31.46	-16.24	argos-doppler-shift	Chelonia	119864	Bob	Bob	266939	2.75984e+06	40N	GMT+04:00	1899-12-31 00:33:00
420470703	TRUE	1899-12-31 00:40:00	54.523	24.828		0	-129	401.677	0	24.828	24.828	A	54.523	54.523	3	0	3	3	288	31.62	-16.22	argos-doppler-shift	Chelonia	119864	Bob	Bob	249649	2.74818e+06	40N	GMT+04:00	1899-12-31 00:40:00
420470712	TRUE	1899-12-31 00:45:00	54.307	24.567		0	-134	401.677	8	24.567	24.567	A	54.307	54.307	3	0	3	3	94	32.67	-9.61	argos-doppler-shift	Chelonia	119864	Bob	Bob	227239	2.71967e+06	40N	GMT+04:00	1899-12-31 00:45:00
420470717	TRUE	1899-12-31 00:59:00	54.247	24.48		0	-125	401.677	8	24.48	24.48	B	54.247	54.247	2	0	2	3	46	32.7	-6.44	argos-doppler-shift	Chelonia	119864	Bob	Bob	220967	2.71015e+06	40N	GMT+04:00	1899-12-31 00:59:00
420470719	TRUE	1899-12-31 00:09:00	54.243	24.471		0	-121	401.677	8	24.471	24.471	B	54.243	54.243	2	0	2	3	245	32.7	-5.09	argos-doppler-shift	Chelonia	119864	Bob	Bob	220541	2.70916e+06	40N	GMT+04:00	1899-12-31 00:09:00
420470725	TRUE	1899-12-31 00:50:00	54.296	24.473		0	-128	401.677	0	24.473	24.473	B	54.296	54.296	2	0	2	3	442	32.89	-4.29	argos-doppler-shift	Chelonia	119864	Bob	Bob	225921	2.70928e+06	40N	GMT+04:00	1899-12-31 00:50:00
420470732	TRUE	1899-12-31 00:24:00	54.258	24.451		0	-121	401.677	8	24.451	24.451	A	54.258	54.258	3	0	3	3	306	32.79	0.7	argos-doppler-shift	Chelonia	119864	Bob	Bob	222019	2.70691e+06	40N	GMT+04:00	1899-12-31 00:24:00
420470745	TRUE	1899-12-31 00:32:00	54.242	24.451		0	-116	401.677	8	24.451	24.451	B	54.242	54.242	2	1	2	3	158	32.73	-1.13	argos-doppler-shift	Chelonia	119864	Bob	Bob	220396	2.70695e+06	40N	GMT+04:00	1899-12-31 00:32:00
420470757	TRUE	1899-12-31 00:42:00	54.248	24.448		0	-124	401.677	68	24.448	24.448	2	54.248	54.248	4	0	4	3	597	32.76	0.58	argos-doppler-shift	Chelonia	119864	Bob	Bob	220998	2.7066e+06	40N	GMT+04:00	1899-12-31 00:42:00
420470764	TRUE	1899-12-31 00:03:00	54.289	24.466		0	-121	401.677	8	24.466	24.466	B	54.289	54.289	2	0	2	3	46	32.89	-3.47	argos-doppler-shift	Chelonia	119864	Bob	Bob	225195	2.70851e+06	40N	GMT+04:00	1899-12-31 00:03:00
420470773	TRUE	1899-12-31 00:44:00	54.256	24.46		0	-125	401.677	8	24.46	24.46	B	54.256	54.256	2	0	2	3	46	33.31	-2	argos-doppler-shift	Chelonia	119864	Bob	Bob	221835	2.70792e+06	40N	GMT+04:00	1899-12-31 00:44:00
420470776	TRUE	1899-12-31 00:23:00	54.254	24.465		0	-130	401.677	0	24.465	24.465	B	54.254	54.254	2	0	2	3	55	33.3	-3.5	argos-doppler-shift	Chelonia	119864	Bob	Bob	221644	2.70847e+06	40N	GMT+04:00	1899-12-31 00:23:00
420470787	TRUE	1899-12-31 00:06:00	54.233	24.431		0	-131	401.677	8	24.431	24.431	B	54.233	54.233	2	0	2	3	46	33.36	1	argos-doppler-shift	Chelonia	119864	Bob	Bob	219438	2.70475e+06	40N	GMT+04:00	1899-12-31 00:06:00
420470807	TRUE	1899-12-31 00:48:00	54.256	24.453		0	-129	401.677	8	24.453	24.453	B	54.256	54.256	2	0	2	3	616	33.33	0.1	argos-doppler-shift	Chelonia	119864	Bob	Bob	221820	2.70714e+06	40N	GMT+04:00	1899-12-31 00:48:00
420470812	TRUE	1899-12-31 00:24:00	54.271	24.452		0	-121	401.677	58	24.452	24.452	2	54.271	54.271	4	0	4	3	662	33.35	0.4	argos-doppler-shift	Chelonia	119864	Bob	Bob	223339	2.707e+06	40N	GMT+04:00	1899-12-31 00:24:00
420470829	TRUE	1899-12-31 00:42:00	54.277	24.418		0	-131	401.677	8	24.418	24.418	B	54.277	54.277	2	0	2	3	46	33.52	0.85	argos-doppler-shift	Chelonia	119864	Bob	Bob	223874	2.70322e+06	40N	GMT+04:00	1899-12-31 00:42:00
420470833	TRUE	1899-12-31 00:04:00	54.27	24.46		0	-121	401.677	0	24.46	24.46	A	54.27	54.27	3	0	3	3	364	33.32	-2	argos-doppler-shift	Chelonia	119864	Bob	Bob	223255	2.70789e+06	40N	GMT+04:00	1899-12-31 00:04:00
420470840	TRUE	1899-12-31 00:42:00	54.231	24.472		0	-128	401.677	0	24.472	24.472	B	54.231	54.231	2	0	2	3	586	33.98	-5.82	argos-doppler-shift	Chelonia	119864	Bob	Bob	219327	2.7093e+06	40N	GMT+04:00	1899-12-31 00:42:00
420470850	TRUE	1899-12-31 00:17:00	54.264	24.466		0	-124	401.677	58	24.466	24.466	3	54.264	54.264	5	0	5	3	682	34.07	-3.8	argos-doppler-shift	Chelonia	119864	Bob	Bob	222660	2.70856e+06	40N	GMT+04:00	1899-12-31 00:17:00
420470856	TRUE	1899-12-31 00:54:00	54.256	24.454		0	-125	401.677	50	24.454	24.454	3	54.256	54.256	6	0	6	3	628	34.08	-0.2	argos-doppler-shift	Chelonia	119864	Bob	Bob	221822	2.70725e+06	40N	GMT+04:00	1899-12-31 00:54:00
420470869	TRUE	1899-12-31 00:08:00	54.259	24.455		0	-125	401.677	8	24.455	24.455	A	54.259	54.259	3	0	3	3	339	34.08	-0.5	argos-doppler-shift	Chelonia	119864	Bob	Bob	222129	2.70736e+06	40N	GMT+04:00	1899-12-31 00:08:00
420470872	TRUE	1899-12-31 00:31:00	54.258	24.455		0	-124	401.677	58	24.455	24.455	3	54.258	54.258	4	0	4	3	570	34.08	-0.5	argos-doppler-shift	Chelonia	119864	Bob	Bob	222027	2.70736e+06	40N	GMT+04:00	1899-12-31 00:31:00
420470881	TRUE	1899-12-31 00:18:00	54.242	24.44		0	-124	401.677	50	24.44	24.44	3	54.242	54.242	4	0	4	3	433	34.08	0.23	argos-doppler-shift	Chelonia	119864	Bob	Bob	220371	2.70573e+06	40N	GMT+04:00	1899-12-31 00:18:00
420470896	TRUE	1899-12-31 00:56:00	54.265	24.456		0	-122	401.677	8	24.456	24.456	A	54.265	54.265	3	0	3	3	347	34.09	-0.8	argos-doppler-shift	Chelonia	119864	Bob	Bob	222740	2.70745e+06	40N	GMT+04:00	1899-12-31 00:56:00
420470900	TRUE	1899-12-31 00:16:00	54.275	24.447		0	-120	401.677	8	24.447	24.447	A	54.275	54.275	3	0	3	3	479	34.16	0.73	argos-doppler-shift	Chelonia	119864	Bob	Bob	223734	2.70644e+06	40N	GMT+04:00	1899-12-31 00:16:00
420470921	TRUE	1899-12-31 00:42:00	54.346	24.475		0	-126	401.677	8	24.475	24.475	B	54.346	54.346	2	0	2	3	46	-99.99	7.4	argos-doppler-shift	Chelonia	119864	Bob	Bob	230995	2.7094e+06	40N	GMT+04:00	1899-12-31 00:42:00
420470924	TRUE	1899-12-31 00:40:00	54.322	24.459		0	-126	401.677	0	24.459	24.459	A	54.322	54.322	3	0	3	3	92	-99.99	3.14	argos-doppler-shift	Chelonia	119864	Bob	Bob	228527	2.70767e+06	40N	GMT+04:00	1899-12-31 00:40:00
420470939	TRUE	1899-12-31 00:11:00	54.311	24.508		0	-129	401.677	50	24.508	24.508	1	54.311	54.311	4	0	4	3	219	-99.99	-4.96	argos-doppler-shift	Chelonia	119864	Bob	Bob	227517	2.71312e+06	40N	GMT+04:00	1899-12-31 00:11:00
420470940	TRUE	1899-12-31 00:23:00	54.384	24.566		0	-123	401.677	0	24.566	24.566	A	54.384	54.384	3	0	3	3	289	34.12	-7	argos-doppler-shift	Chelonia	119864	Bob	Bob	235040	2.71941e+06	40N	GMT+04:00	1899-12-31 00:23:00
420470952	TRUE	1899-12-31 00:20:00	54.467	24.586		0	-127	401.677	8	24.586	24.586	B	54.467	54.467	2	0	2	3	47	34.27	1.35	argos-doppler-shift	Chelonia	119864	Bob	Bob	243491	2.72147e+06	40N	GMT+04:00	1899-12-31 00:20:00
420470958	TRUE	1899-12-31 00:33:00	54.436	24.584		0	-121	401.677	8	24.584	24.584	B	54.436	54.436	2	0	2	3	46	34.22	-14.8	argos-doppler-shift	Chelonia	119864	Bob	Bob	240346	2.7213e+06	40N	GMT+04:00	1899-12-31 00:33:00
420470960	TRUE	1899-12-31 00:47:00	54.383	24.579		0	-127	401.677	8	24.579	24.579	B	54.383	54.383	2	0	2	3	46	33.67	-6.01	argos-doppler-shift	Chelonia	119864	Bob	Bob	234966	2.72085e+06	40N	GMT+04:00	1899-12-31 00:47:00
420470968	TRUE	1899-12-31 00:33:00	54.461	24.588		0	-130	401.677	0	24.588	24.588	A	54.461	54.461	3	0	3	3	396	33.65	-2.72	argos-doppler-shift	Chelonia	119864	Bob	Bob	242887	2.7217e+06	40N	GMT+04:00	1899-12-31 00:33:00
420470980	TRUE	1899-12-31 00:29:00	54.475	24.599		0	-131	401.677	8	24.599	24.599	B	54.475	54.475	2	0	2	3	48	33.61	-0.38	argos-doppler-shift	Chelonia	119864	Bob	Bob	244328	2.72289e+06	40N	GMT+04:00	1899-12-31 00:29:00
420470986	TRUE	1899-12-31 00:40:00	54.455	24.573		0	-121	401.677	8	24.573	24.573	B	54.455	54.455	2	0	2	3	46	33.65	-0.01	argos-doppler-shift	Chelonia	119864	Bob	Bob	242249	2.72005e+06	40N	GMT+04:00	1899-12-31 00:40:00
420470995	TRUE	1899-12-31 00:13:00	54.432	24.56		0	-129	401.677	8	24.56	24.56	B	54.432	54.432	2	0	2	3	256	33.65	-2.92	argos-doppler-shift	Chelonia	119864	Bob	Bob	239891	2.71865e+06	40N	GMT+04:00	1899-12-31 00:13:00
420470998	TRUE	1899-12-31 00:43:00	54.43	24.626		0	-128	401.677	8	24.626	24.626	A	54.43	54.43	3	0	3	3	609	33.69	-6.2	argos-doppler-shift	Chelonia	119864	Bob	Bob	239825	2.72597e+06	40N	GMT+04:00	1899-12-31 00:43:00
420471011	TRUE	1899-12-31 00:03:00	54.429	24.577		0	-128	401.677	8	24.577	24.577	B	54.429	54.429	2	0	2	3	47	33.66	-9.29	argos-doppler-shift	Chelonia	119864	Bob	Bob	239622	2.72054e+06	40N	GMT+04:00	1899-12-31 00:03:00
420471012	TRUE	1899-12-31 00:58:00	54.433	24.579		0	-130	401.677	0	24.579	24.579	A	54.433	54.433	3	0	3	3	632	33.66	-12.93	argos-doppler-shift	Chelonia	119864	Bob	Bob	240032	2.72076e+06	40N	GMT+04:00	1899-12-31 00:58:00
420471027	TRUE	1899-12-31 00:05:00	54.552	24.581		0	-121	401.677	8	24.581	24.581	B	54.552	54.552	2	0	2	3	46	34.18	1.63	argos-doppler-shift	Chelonia	119864	Bob	Bob	252092	2.72076e+06	40N	GMT+04:00	1899-12-31 00:05:00
420471029	TRUE	1899-12-31 00:17:00	54.503	24.567		0	-122	401.677	8	24.567	24.567	B	54.503	54.503	2	0	2	3	46	34.25	0.97	argos-doppler-shift	Chelonia	119864	Bob	Bob	247100	2.7193e+06	40N	GMT+04:00	1899-12-31 00:17:00
420471034	TRUE	1899-12-31 00:24:00	54.378	24.585		0	-119	401.677	0	24.585	24.585	B	54.378	54.378	2	1	2	3	46	34.15	-6.42	argos-doppler-shift	Chelonia	119864	Bob	Bob	234472	2.72153e+06	40N	GMT+04:00	1899-12-31 00:24:00
420471040	TRUE	1899-12-31 00:02:00	54.445	24.58		0	-127	401.677	8	24.58	24.58	A	54.445	54.445	3	0	3	3	683	34.21	-9.32	argos-doppler-shift	Chelonia	119864	Bob	Bob	241250	2.72084e+06	40N	GMT+04:00	1899-12-31 00:02:00
420471045	TRUE	1899-12-31 00:40:00	54.448	24.559		0	-128	401.677	0	24.559	24.559	B	54.448	54.448	2	0	2	3	391	34.26	3.18	argos-doppler-shift	Chelonia	119864	Bob	Bob	241511	2.71851e+06	40N	GMT+04:00	1899-12-31 00:40:00
420471052	TRUE	1899-12-31 00:39:00	54.404	24.584		0	-123	401.677	8	24.584	24.584	B	54.404	54.404	2	0	2	3	46	34.17	-5.56	argos-doppler-shift	Chelonia	119864	Bob	Bob	237104	2.72136e+06	40N	GMT+04:00	1899-12-31 00:39:00
420471056	TRUE	1899-12-31 00:35:00	54.532	24.65		0	-126	401.677	8	24.65	24.65	B	54.532	54.532	2	0	2	3	46	34.24	1	argos-doppler-shift	Chelonia	119864	Bob	Bob	250203	2.72844e+06	40N	GMT+04:00	1899-12-31 00:35:00
420471062	TRUE	1899-12-31 00:19:00	54.567	24.737		0	-127	401.677	8	24.737	24.737	B	54.567	54.567	2	0	2	3	596	34.21	-7.5	argos-doppler-shift	Chelonia	119864	Bob	Bob	253918	2.73801e+06	40N	GMT+04:00	1899-12-31 00:19:00
420471069	TRUE	1899-12-31 00:52:00	54.497	24.695		0	-131	401.677	8	24.695	24.695	B	54.497	54.497	2	0	2	3	47	34.13	-2.29	argos-doppler-shift	Chelonia	119864	Bob	Bob	246750	2.73349e+06	40N	GMT+04:00	1899-12-31 00:52:00
420471073	TRUE	1899-12-31 00:53:00	54.603	24.788		0	-122	401.677	8	24.788	24.788	B	54.603	54.603	2	0	2	3	48	34.23	-6.1	argos-doppler-shift	Chelonia	119864	Bob	Bob	257660	2.7436e+06	40N	GMT+04:00	1899-12-31 00:53:00
420471079	TRUE	1899-12-31 00:05:00	54.66	24.79		0	-117	401.677	8	24.79	24.79	B	54.66	54.66	2	1	2	3	72	-99.99	-14	argos-doppler-shift	Chelonia	119864	Bob	Bob	263429	2.74372e+06	40N	GMT+04:00	1899-12-31 00:05:00
420471084	TRUE	1899-12-31 00:22:00	54.753	24.869		0	-128	401.677	8	24.869	24.869	B	54.753	54.753	2	0	2	3	413	-99.99	0.16	argos-doppler-shift	Chelonia	119864	Bob	Bob	272978	2.75232e+06	40N	GMT+04:00	1899-12-31 00:22:00
420471088	TRUE	1899-12-31 00:55:00	54.725	24.864		0	-120	401.677	0	24.864	24.864	B	54.725	54.725	2	0	2	3	348	-99.99	-3.2	argos-doppler-shift	Chelonia	119864	Bob	Bob	270139	2.75181e+06	40N	GMT+04:00	1899-12-31 00:55:00
420471104	TRUE	1899-12-31 00:30:00	54.736	24.854		0	-126	401.677	8	24.854	24.854	B	54.736	54.736	2	0	2	3	363	-99.99	0.19	argos-doppler-shift	Chelonia	119864	Bob	Bob	271232	2.75068e+06	40N	GMT+04:00	1899-12-31 00:30:00
420471105	TRUE	1899-12-31 00:37:00	54.74	24.853		0	-124	401.677	8	24.853	24.853	B	54.74	54.74	2	0	2	3	370	-99.99	0.57	argos-doppler-shift	Chelonia	119864	Bob	Bob	271635	2.75056e+06	40N	GMT+04:00	1899-12-31 00:37:00
420471111	TRUE	1899-12-31 00:46:00	54.742	24.853		0	-129	401.677	8	24.853	24.853	A	54.742	54.742	3	0	3	3	373	-99.99	0.65	argos-doppler-shift	Chelonia	119864	Bob	Bob	271837	2.75056e+06	40N	GMT+04:00	1899-12-31 00:46:00
420471124	TRUE	1899-12-31 00:01:00	54.737	24.841		0	-128	401.677	8	24.841	24.841	A	54.737	54.737	3	0	3	3	704	-99.99	1.83	argos-doppler-shift	Chelonia	119864	Bob	Bob	271310	2.74924e+06	40N	GMT+04:00	1899-12-31 00:01:00
420471134	TRUE	1899-12-31 00:27:00	54.735	24.843		0	-126	401.677	8	24.843	24.843	B	54.735	54.735	2	0	2	3	370	-99.99	1.29	argos-doppler-shift	Chelonia	119864	Bob	Bob	271111	2.74946e+06	40N	GMT+04:00	1899-12-31 00:27:00
420471141	TRUE	1899-12-31 00:33:00	54.723	24.851		0	-119	401.677	8	24.851	24.851	B	54.723	54.723	2	1	2	3	306	-99.99	0.69	argos-doppler-shift	Chelonia	119864	Bob	Bob	269913	2.75037e+06	40N	GMT+04:00	1899-12-31 00:33:00
420471150	TRUE	1899-12-31 00:40:00	54.71	24.835		0	-129	401.677	8	24.835	24.835	B	54.71	54.71	2	0	2	3	267	-99.99	-1.32	argos-doppler-shift	Chelonia	119864	Bob	Bob	268569	2.74862e+06	40N	GMT+04:00	1899-12-31 00:40:00
420471156	TRUE	1899-12-31 00:29:00	54.699	24.832		0	-121	401.677	8	24.832	24.832	B	54.699	54.699	2	0	2	3	315	33.98	-5.38	argos-doppler-shift	Chelonia	119864	Bob	Bob	267451	2.74831e+06	40N	GMT+04:00	1899-12-31 00:29:00
420471161	TRUE	1899-12-31 00:46:00	54.709	24.819		0	-119	401.677	8	24.819	24.819	B	54.709	54.709	2	1	2	3	559	-99.99	-3.74	argos-doppler-shift	Chelonia	119864	Bob	Bob	268438	2.74685e+06	40N	GMT+04:00	1899-12-31 00:46:00
420471170	TRUE	1899-12-31 00:36:00	54.702	24.807		0	-126	401.677	8	24.807	24.807	A	54.702	54.702	3	0	3	3	515	33.63	-2	argos-doppler-shift	Chelonia	119864	Bob	Bob	267708	2.74553e+06	40N	GMT+04:00	1899-12-31 00:36:00
420471180	TRUE	1899-12-31 00:11:00	54.692	24.804		0	-125	401.677	8	24.804	24.804	B	54.692	54.692	2	0	2	3	320	33.62	-0.78	argos-doppler-shift	Chelonia	119864	Bob	Bob	266691	2.74522e+06	40N	GMT+04:00	1899-12-31 00:11:00
420471182	TRUE	1899-12-31 00:22:00	54.682	24.807		0	-119	401.677	8	24.807	24.807	A	54.682	54.682	3	1	3	3	561	33.59	-2.18	argos-doppler-shift	Chelonia	119864	Bob	Bob	265686	2.74557e+06	40N	GMT+04:00	1899-12-31 00:22:00
420471191	TRUE	1899-12-31 00:08:00	54.699	24.815		0	-120	401.677	8	24.815	24.815	A	54.699	54.699	3	0	3	3	478	33.35	-8.59	argos-doppler-shift	Chelonia	119864	Bob	Bob	267420	2.74642e+06	40N	GMT+04:00	1899-12-31 00:08:00
420471194	TRUE	1899-12-31 00:52:00	54.697	24.816		0	-118	401.677	0	24.816	24.816	B	54.697	54.697	2	1	2	3	498	33.35	-8.84	argos-doppler-shift	Chelonia	119864	Bob	Bob	267219	2.74654e+06	40N	GMT+04:00	1899-12-31 00:52:00
420471203	TRUE	1899-12-31 00:59:00	54.704	24.811		0	-125	401.677	0	24.811	24.811	B	54.704	54.704	2	0	2	3	404	33.36	-3.61	argos-doppler-shift	Chelonia	119864	Bob	Bob	267918	2.74597e+06	40N	GMT+04:00	1899-12-31 00:59:00
420471220	TRUE	1899-12-31 00:25:00	54.682	24.805		0	-129	401.677	8	24.805	24.805	B	54.682	54.682	2	0	2	3	243	32.59	-1.41	argos-doppler-shift	Chelonia	119864	Bob	Bob	265682	2.74535e+06	40N	GMT+04:00	1899-12-31 00:25:00
420471228	TRUE	1899-12-31 00:56:00	54.688	24.79		0	-126	401.677	8	24.79	24.79	B	54.688	54.688	2	0	2	3	479	-99.99	-2.7	argos-doppler-shift	Chelonia	119864	Bob	Bob	266260	2.74367e+06	40N	GMT+04:00	1899-12-31 00:56:00
420471231	TRUE	1899-12-31 00:01:00	54.675	24.78		0	-122	401.677	0	24.78	24.78	B	54.675	54.675	2	0	2	3	46	-99.99	-18	argos-doppler-shift	Chelonia	119864	Bob	Bob	264927	2.74259e+06	40N	GMT+04:00	1899-12-31 00:01:00
420471238	TRUE	1899-12-31 00:47:00	54.689	24.785		0	-122	401.677	8	24.785	24.785	B	54.689	54.689	2	0	2	3	53	-99.99	-3.99	argos-doppler-shift	Chelonia	119864	Bob	Bob	266352	2.74312e+06	40N	GMT+04:00	1899-12-31 00:47:00
420471253	TRUE	1899-12-31 00:50:00	54.685	24.801		0	-124	401.677	8	24.801	24.801	B	54.685	54.685	2	0	2	3	551	31.95	0.65	argos-doppler-shift	Chelonia	119864	Bob	Bob	265978	2.7449e+06	40N	GMT+04:00	1899-12-31 00:50:00

## Sheet: Dibba
event-id	visible	timestamp	location-long	location-lat	algorithm-marked-outlier	argos:altitude	argos:best-level	argos:calcul-freq	argos:iq	argos:lat1	argos:lat2	argos:lc	argos:lon1	argos:lon2	argos:nb-mes	argos:nb-mes-120	argos:nb-mes-identical	argos:nopc	argos:pass-duration	external-temperature	height-above-msl	sensor-type	individual-taxon-canonical-name	tag-local-identifier	individual-local-identifier	study-name	utm-easting	utm-northing	utm-zone	study-timezone	study-local-timestamp
419848555	TRUE	2008-02-16 12:18:36	56.367	24.993		0	-125	401.646	66	24.993	29.566	3	56.367	78.344	7	0	7	3	315	-99.99	6.86	argos-doppler-shift	Chelonia	55885	Dibba	Dibba	436120	2.76432e+06	40N	GMT+04:00	2008-02-16 16:18:36
419848561	TRUE	2008-02-17 21:35:56	56.747	25.044		0	-124	401.646	58	25.044	22.171	1	56.747	69.62	5	0	5	2	329	22.85	-273.55	argos-doppler-shift	Chelonia	55885	Dibba	Dibba	474479	2.76984e+06	40N	GMT+04:00	2008-02-18 01:35:56
419848563	TRUE	2008-02-18 17:51:54	56.983	25.178		0	-125	401.646	58	25.178	25.331	0	56.983	57.719	5	0	5	2	188	22.9	-441.42	argos-doppler-shift	Chelonia	55885	Dibba	Dibba	498287	2.78466e+06	40N	GMT+04:00	2008-02-18 21:51:54
419848565	TRUE	2008-02-19 16:26:56	57.138	25.321		0	-121	401.646	60	25.321	30.691	0	57.138	83.072	4	0	4	2	160	22.67	-633.64	argos-doppler-shift	Chelonia	55885	Dibba	Dibba	513889	2.8005e+06	40N	GMT+04:00	2008-02-19 20:26:56
419848568	TRUE	2008-02-20 12:21:08	57.382	25.271		0	-122	401.646	60	25.271	28.925	2	57.382	75.11	4	0	4	3	417	22.58	-1022.82	argos-doppler-shift	Chelonia	55885	Dibba	Dibba	538463	2.79501e+06	40N	GMT+04:00	2008-02-20 16:21:08
419848575	TRUE	2008-02-21 16:42:35	57.593	24.911		0	-125	401.646	68	24.911	31.667	1	57.593	90.539	4	0	4	3	175	22.64	-846.28	argos-doppler-shift	Chelonia	55885	Dibba	Dibba	559883	2.75522e+06	40N	GMT+04:00	2008-02-21 20:42:35
419848581	TRUE	2008-02-22 18:00:00	57.658	24.752		0	-122	401.646	50	24.752	23.893	1	57.658	53.52	5	0	5	3	457	22.56	-1513.76	argos-doppler-shift	Chelonia	55885	Dibba	Dibba	566532	2.73765e+06	40N	GMT+04:00	2008-02-22 22:00:00
419848582	TRUE	2008-02-23 22:13:10	57.555	24.444		0	-122	401.646	0	24.444	25.991	B	57.555	51.678	2	0	2	2	353	22.82	-1451.57	argos-doppler-shift	Chelonia	55885	Dibba	Dibba	556255	2.7035e+06	40N	GMT+04:00	2008-02-24 02:13:10
419848586	TRUE	2008-02-24 17:15:30	57.906	24.123		0	-126	401.646	68	24.123	27.985	1	57.906	75.94	5	0	5	2	180	22.9	-1285.74	argos-doppler-shift	Chelonia	55885	Dibba	Dibba	592065	2.66814e+06	40N	GMT+04:00	2008-02-24 21:15:30
419848593	TRUE	2008-02-25 17:47:01	58.311	23.804		0	-114	401.646	58	23.804	21.182	1	58.311	46.309	8	7	8	4	411	22.97	-61.48	argos-doppler-shift	Chelonia	55885	Dibba	Dibba	633552	2.63314e+06	40N	GMT+04:00	2008-02-25 21:47:01
419848599	TRUE	2008-02-26 18:07:16	58.446	23.66		0	-122	401.646	58	23.66	21.794	1	58.446	49.725	8	0	8	4	455	23.45	-35.31	argos-doppler-shift	Chelonia	55885	Dibba	Dibba	647469	2.61733e+06	40N	GMT+04:00	2008-02-26 22:07:16
419848601	TRUE	2008-02-27 11:56:21	58.757	23.695		0	-125	401.646	50	23.695	27.065	0	58.757	73.838	4	0	4	2	207	23.11	-1006.11	argos-doppler-shift	Chelonia	55885	Dibba	Dibba	679144	2.62156e+06	40N	GMT+04:00	2008-02-27 15:56:21
419848604	TRUE	2008-02-28 12:36:42	58.879	23.415		0	-126	401.646	0	23.415	26.362	B	58.879	68.982	2	0	2	2	76	23.31	-91.85	argos-doppler-shift	Chelonia	55885	Dibba	Dibba	691993	2.59071e+06	40N	GMT+04:00	2008-02-28 16:36:42
419848605	TRUE	2008-02-29 12:07:49	58.995	23.231		0	-122	401.646	60	23.231	27.972	2	58.995	81.587	4	0	4	3	141	23.56	-47.37	argos-doppler-shift	Chelonia	55885	Dibba	Dibba	704130	2.57049e+06	40N	GMT+04:00	2008-02-29 16:07:49
419848607	TRUE	2008-03-01 12:54:12	59.225	23.32		0	-122	401.646	60	23.32	19.527	0	59.225	42.264	4	0	4	2	156	23.19	-2754.5	argos-doppler-shift	Chelonia	55885	Dibba	Dibba	727520	2.58069e+06	40N	GMT+04:00	2008-03-01 16:54:12
419848612	TRUE	2008-03-02 22:33:21	59.66	22.93		0	-124	401.646	50	22.93	27.388	1	59.66	39.575	8	0	8	2	316	23.33	-2349.96	argos-doppler-shift	Chelonia	55885	Dibba	Dibba	772810	2.53824e+06	40N	GMT+04:00	2008-03-03 02:33:21
419848613	TRUE	2008-03-03 16:56:56	59.798	22.764		0	-120	401.646	0	22.764	24.219	B	59.798	66.908	2	1	2	2	45	23.52	-1882.09	argos-doppler-shift	Chelonia	55885	Dibba	Dibba	787320	2.52011e+06	40N	GMT+04:00	2008-03-03 20:56:56
419848615	TRUE	2008-03-04 20:33:14	60.136	22.39		0	-128	401.646	68	22.39	14.027	1	60.136	97.276	4	0	4	4	225	23.57	-2298.74	argos-doppler-shift	Chelonia	55885	Dibba	Dibba	205103	2.4788e+06	41N	GMT+04:00	2008-03-05 00:33:14
419848618	TRUE	2008-03-05 17:55:17	60.418	22.073		0	-119	401.646	58	22.073	17.344	0	60.418	38.584	8	2	8	2	366	23.44	-2647.4	argos-doppler-shift	Chelonia	55885	Dibba	Dibba	233555	2.44316e+06	41N	GMT+04:00	2008-03-05 21:55:17
419848623	TRUE	2008-03-06 17:35:41	60.499	21.589		0	-114	401.646	56	21.589	19.051	1	60.499	48.737	9	8	9	1	363	23.57	-3025.88	argos-doppler-shift	Chelonia	55885	Dibba	Dibba	241047	2.38942e+06	41N	GMT+04:00	2008-03-06 21:35:41
419848628	TRUE	2008-03-07 17:18:29	60.85	21.209		0	-119	401.646	8	21.209	20.636	A	60.85	58.365	3	1	3	2	590	23.77	-3294.12	argos-doppler-shift	Chelonia	55885	Dibba	Dibba	276827	2.34679e+06	41N	GMT+04:00	2008-03-07 21:18:29
419848632	TRUE	2008-03-08 21:29:38	61.429	20.722		0	-124	401.646	0	20.722	19.169	B	61.429	67.441	2	0	2	2	75	24.17	-2834.06	argos-doppler-shift	Chelonia	55885	Dibba	Dibba	336412	2.29217e+06	41N	GMT+04:00	2008-03-09 01:29:38
419848635	TRUE	2008-03-09 18:25:38	61.509	20.243		0	-126	401.646	0	20.243	15.114	B	61.509	37.654	2	0	2	1	276	24.28	-3759.19	argos-doppler-shift	Chelonia	55885	Dibba	Dibba	344261	2.23907e+06	41N	GMT+04:00	2008-03-09 22:25:38
419848639	TRUE	2008-03-10 21:15:06	61.68	19.816		0	-121	401.646	50	19.816	16.566	1	61.68	76.338	8	0	8	1	365	24.33	-3562.23	argos-doppler-shift	Chelonia	55885	Dibba	Dibba	361752	2.19166e+06	41N	GMT+04:00	2008-03-11 01:15:06
419848640	TRUE	2008-03-11 19:20:25	61.756	19.369		0	-131	401.646	0	19.369	8.812	B	61.756	11.942	2	0	2	2	45	24.67	-3612.66	argos-doppler-shift	Chelonia	55885	Dibba	Dibba	369352	2.14213e+06	41N	GMT+04:00	2008-03-11 23:20:25
419848642	TRUE	2008-03-15 16:10:37	62.074	18.15		0	-117	401.646	56	18.15	24.297	2	62.074	90.253	12	4	12	3	614	25.71	-3729.4	argos-doppler-shift	Chelonia	55885	Dibba	Dibba	402051	2.00703e+06	41N	GMT+04:00	2008-03-15 20:10:37
419848644	TRUE	2008-03-16 14:01:58	62.014	17.93		0	-126	401.646	50	17.93	9.665	0	62.014	24.273	4	0	4	2	189	25.74	-3771.47	argos-doppler-shift	Chelonia	55885	Dibba	Dibba	395574	1.98272e+06	41N	GMT+04:00	2008-03-16 18:01:58
419848645	TRUE	2008-03-21 22:39:07	62.569	16.288		0	-126	401.646	0	16.288	23.047	A	62.569	32.341	3	0	3	2	191	27.06	-3879.44	argos-doppler-shift	Chelonia	55885	Dibba	Dibba	453953	1.80084e+06	41N	GMT+04:00	2008-03-22 02:39:07
419848646	TRUE	2008-03-23 12:50:02	61.023	14.69		0	-122	401.646	0	14.69	14.17	B	61.023	58.984	4	0	4	2	283	27.23	-4170.24	argos-doppler-shift	Chelonia	55885	Dibba	Dibba	287118	1.62497e+06	41N	GMT+04:00	2008-03-23 16:50:02
419848649	TRUE	2008-03-25 17:42:28	62.164	15.376		0	-120	401.646	0	15.376	11.967	A	62.164	46.747	3	1	3	1	116	27.1	-3983.91	argos-doppler-shift	Chelonia	55885	Dibba	Dibba	410280	1.70009e+06	41N	GMT+04:00	2008-03-25 21:42:28
419848650	TRUE	2008-03-26 11:22:38	62.103	15.164		0	-124	401.646	0	15.164	21.487	A	62.103	89.725	3	0	3	3	311	27.02	-4030.68	argos-doppler-shift	Chelonia	55885	Dibba	Dibba	403636	1.67666e+06	41N	GMT+04:00	2008-03-26 15:22:38
419848652	TRUE	2008-03-27 18:11:49	61.797	14.917		0	-123	401.646	60	14.917	11.694	3	61.797	47.314	5	0	5	3	367	27.11	-4069.18	argos-doppler-shift	Chelonia	55885	Dibba	Dibba	370610	1.6495e+06	41N	GMT+04:00	2008-03-27 22:11:49
419848653	TRUE	2008-03-28 16:44:01	61.529	14.855		0	-119	401.646	0	14.855	18.489	B	61.529	76.954	2	1	2	2	60	27.24	-4076.22	argos-doppler-shift	Chelonia	55885	Dibba	Dibba	341735	1.64281e+06	41N	GMT+04:00	2008-03-28 20:44:01
419848654	TRUE	2008-03-29 13:55:29	61.261	14.707		0	-126	401.646	0	14.707	7.914	B	61.261	30.766	2	0	2	2	49	27.49	-4110.86	argos-doppler-shift	Chelonia	55885	Dibba	Dibba	312767	1.62664e+06	41N	GMT+04:00	2008-03-29 17:55:29
419848656	TRUE	2008-03-30 18:38:33	61.047	14.529		0	-127	401.646	60	14.529	8.431	1	61.047	33.354	4	0	4	1	202	27.48	-4146.54	argos-doppler-shift	Chelonia	55885	Dibba	Dibba	289550	1.60713e+06	41N	GMT+04:00	2008-03-30 22:38:33
419848658	TRUE	2008-03-31 20:55:56	60.798	14.27		0	-122	401.646	50	14.27	9.157	1	60.798	83.202	7	0	7	2	372	27.4	-4199.1	argos-doppler-shift	Chelonia	55885	Dibba	Dibba	262433	1.57871e+06	41N	GMT+04:00	2008-04-01 00:55:56
419848660	TRUE	2008-04-01 17:54:16	60.616	14.073		0	-123	401.646	50	14.073	13.095	1	60.616	56.181	14	0	14	3	689	27.43	-4207.15	argos-doppler-shift	Chelonia	55885	Dibba	Dibba	242566	1.5571e+06	41N	GMT+04:00	2008-04-01 21:54:16
419848662	TRUE	2008-04-02 17:29:40	60.368	13.914		0	-129	401.646	0	13.914	15.457	B	60.368	67.654	2	0	2	2	478	27.37	-4244.23	argos-doppler-shift	Chelonia	55885	Dibba	Dibba	215574	1.53979e+06	41N	GMT+04:00	2008-04-02 21:29:40
419848664	TRUE	2008-04-03 20:26:42	60.265	13.704		0	-130	401.646	50	13.704	4.952	1	60.265	98.515	7	0	7	1	407	29.02		argos-doppler-shift	Chelonia	55885	Dibba	Dibba	204171	1.51666e+06	41N	GMT+04:00	2008-04-04 00:26:42
419848665	TRUE	2008-04-05 20:04:44	60.481	13.076		0	-131	401.646	0	13.076	2.115	A	60.481	108.098	3	0	3	1	306	29.17		argos-doppler-shift	Chelonia	55885	Dibba	Dibba	226840	1.4469e+06	41N	GMT+04:00	2008-04-06 00:04:44
419848667	TRUE	2008-04-06 13:58:17	60.412	12.817		0	-124	401.646	50	12.817	5.65	0	60.412	28.246	7	0	7	2	315	27.9	-4349.31	argos-doppler-shift	Chelonia	55885	Dibba	Dibba	219063	1.41831e+06	41N	GMT+04:00	2008-04-06 17:58:17
419848670	TRUE	2008-04-07 16:36:51	60.368	12.673		0	-120	401.646	0	12.673	17.788	B	60.368	82.161	2	1	2	2	45	27.93	-4321.93	argos-doppler-shift	Chelonia	55885	Dibba	Dibba	214122	1.40242e+06	41N	GMT+04:00	2008-04-07 20:36:51
419848671	TRUE	2008-04-08 18:32:00	60.195	12.283		0	-124	401.646	50	12.283	7.533	2	60.195	38.899	9	0	9	3	542	28.01	-4350.33	argos-doppler-shift	Chelonia	55885	Dibba	Dibba	194861	1.35944e+06	41N	GMT+04:00	2008-04-08 22:32:00
419848673	TRUE	2008-04-09 22:44:17	59.987	11.868		0	-126	401.646	50	11.868	18.37	1	59.987	31.247	10	0	10	3	509	28.01	-4412.8	argos-doppler-shift	Chelonia	55885	Dibba	Dibba	825455	1.3137e+06	40N	GMT+04:00	2008-04-10 02:44:17
419848676	TRUE	2008-04-10 22:34:44	60.023	11.476		0	-125	401.646	50	11.476	16.907	2	60.023	36.066	12	0	12	3	645	27.95	-4450.82	argos-doppler-shift	Chelonia	55885	Dibba	Dibba	175179	1.27029e+06	41N	GMT+04:00	2008-04-11 02:34:44
419848677	TRUE	2008-04-11 22:25:01	59.891	11.024		0	-124	401.646	0	11.024	15.294	B	59.891	40.879	2	0	2	2	52	27.71	-4482.58	argos-doppler-shift	Chelonia	55885	Dibba	Dibba	815923	1.22016e+06	40N	GMT+04:00	2008-04-12 02:25:01
419848680	TRUE	2008-04-12 20:31:25	59.692	10.817		0	-128	401.646	50	10.817	2.762	0	59.692	94.494	4	0	4	3	276	27.88	-4288.83	argos-doppler-shift	Chelonia	55885	Dibba	Dibba	794366	1.19704e+06	40N	GMT+04:00	2008-04-13 00:31:25
419848681	TRUE	2008-04-14 21:55:23	59.254	10.615		0	-121	401.646	50	10.615	11.267	1	59.254	56.381	9	0	9	1	417	29.89	-4333.41	argos-doppler-shift	Chelonia	55885	Dibba	Dibba	746609	1.1743e+06	40N	GMT+04:00	2008-04-15 01:55:23
419848682	TRUE	2008-04-15 17:03:32	59.079	10.575		0	-114	401.646	50	10.575	12.612	1	59.079	68.171	10	5	10	1	408	29.89	-3839.34	argos-doppler-shift	Chelonia	55885	Dibba	Dibba	727484	1.16975e+06	40N	GMT+04:00	2008-04-15 21:03:32
419848688	TRUE	2008-04-16 21:36:32	58.895	10.567		0	-128	401.646	0	10.567	8.675	B	58.895	66.499	2	0	2	1	61	30.02	-3878.37	argos-doppler-shift	Chelonia	55885	Dibba	Dibba	707349	1.16873e+06	40N	GMT+04:00	2008-04-17 01:36:32
419848692	TRUE	2008-04-17 18:05:34	58.667	10.513		0	-117	401.646	56	10.513	6.34	2	58.667	40.306	17	7	17	3	731	30.04	-3758.27	argos-doppler-shift	Chelonia	55885	Dibba	Dibba	682426	1.16262e+06	40N	GMT+04:00	2008-04-17 22:05:34
419848695	TRUE	2008-04-18 17:47:12	58.46	10.521		0	-116	401.646	0	10.521	8.669	B	58.46	50.377	2	2	2	2	51	29.97	-3925.36	argos-doppler-shift	Chelonia	55885	Dibba	Dibba	659764	1.16339e+06	40N	GMT+04:00	2008-04-18 21:47:12
419848696	TRUE	2008-04-19 21:00:23	58.404	10.517		0	-122	401.646	0	10.517	5.128	B	58.404	82.289	2	0	2	1	162	30.01	-3646.22	argos-doppler-shift	Chelonia	55885	Dibba	Dibba	653637	1.16292e+06	40N	GMT+04:00	2008-04-20 01:00:23
419848697	TRUE	2008-04-20 20:54:48	58.095	10.538		0	-126	401.646	0	10.538	3.715	B	58.095	87	2	0	2	1	137	29.98	-3633.7	argos-doppler-shift	Chelonia	55885	Dibba	Dibba	619811	1.16511e+06	40N	GMT+04:00	2008-04-21 00:54:48
419848699	TRUE	2008-04-22 22:09:07	58.136	10.785		0	-121	401.646	50	10.785	12.814	1	58.136	49.277	13	0	13	1	653	29.53	-3495.37	argos-doppler-shift	Chelonia	55885	Dibba	Dibba	624198	1.19244e+06	40N	GMT+04:00	2008-04-23 02:09:07
419848700	TRUE	2008-04-23 16:02:01	58.045	10.888		0	-124	401.646	50	10.888	20.323	0	58.045	100.404	8	0	8	3	406	29.4	-3579.93	argos-doppler-shift	Chelonia	55885	Dibba	Dibba	614209	1.20379e+06	40N	GMT+04:00	2008-04-23 20:02:01
419848704	TRUE	2008-04-24 17:20:46	58.009	11.187		0	-126	401.646	58	11.187	14.898	0	58.009	74.889	5	0	5	4	275	29.33	-4231.65	argos-doppler-shift	Chelonia	55885	Dibba	Dibba	610162	1.23684e+06	40N	GMT+04:00	2008-04-24 21:20:46
419848706	TRUE	2008-04-25 16:56:20	58.164	11.405		0	-125	401.647	58	11.405	17.443	1	58.164	85.749	8	0	8	3	470	29.38	-4280	argos-doppler-shift	Chelonia	55885	Dibba	Dibba	626991	1.26102e+06	40N	GMT+04:00	2008-04-25 20:56:20
419848713	TRUE	2008-04-26 18:18:32	58.318	11.506		0	-119	401.646	56	11.506	5.9	1	58.318	33.526	11	3	11	3	515	29.32	-3877.56	argos-doppler-shift	Chelonia	55885	Dibba	Dibba	643744	1.27226e+06	40N	GMT+04:00	2008-04-26 22:18:32
419848714	TRUE	2008-04-27 18:04:14	58.473	11.483		0	-126	401.646	0	11.483	7.258	B	58.473	42.786	2	0	2	2	61	29.3	-3753.12	argos-doppler-shift	Chelonia	55885	Dibba	Dibba	660665	1.2698e+06	40N	GMT+04:00	2008-04-27 22:04:14
419848715	TRUE	2008-04-28 19:07:24	58.63	11.611		0	-127	401.647	50	11.611	3.493	1	58.63	22.305	11	0	11	1	450	29.16	-4151.51	argos-doppler-shift	Chelonia	55885	Dibba	Dibba	677713	1.28405e+06	40N	GMT+04:00	2008-04-28 23:07:24
419848723	TRUE	2008-04-30 22:25:48	58.923	11.444		0	-125	401.647	58	11.444	15.611	2	58.923	40.676	9	0	9	4	483	29.86	-3991.93	argos-doppler-shift	Chelonia	55885	Dibba	Dibba	709792	1.26577e+06	40N	GMT+04:00	2008-05-01 02:25:48
419848729	TRUE	2008-05-01 18:15:36	58.983	11.432		0	-119	401.647	58	11.432	5.907	1	58.983	34.602	13	5	13	4	612	29.88	-4179.03	argos-doppler-shift	Chelonia	55885	Dibba	Dibba	716349	1.26449e+06	40N	GMT+04:00	2008-05-01 22:15:36
419848734	TRUE	2008-05-02 22:01:58	59.039	11.384		0	-123	401.647	0	11.384	13.448	B	59.039	51.057	2	0	2	2	73	29.85	-4369.65	argos-doppler-shift	Chelonia	55885	Dibba	Dibba	722499	1.25922e+06	40N	GMT+04:00	2008-05-03 02:01:58
419848735	TRUE	2008-05-04 17:13:02	59.257	10.831		0	-120	401.647	0	10.831	12.018	B	59.257	64.567	2	1	2	1	47	30.17	-4291.91	argos-doppler-shift	Chelonia	55885	Dibba	Dibba	746762	1.19821e+06	40N	GMT+04:00	2008-05-04 21:13:02
419848736	TRUE	2008-05-05 18:36:07	59.252	10.535		0	-122	401.647	50	10.535	3.023	0	59.252	26.568	5	0	5	1	180	30.42	-4395.46	argos-doppler-shift	Chelonia	55885	Dibba	Dibba	746454	1.16545e+06	40N	GMT+04:00	2008-05-05 22:36:07
419848739	TRUE	2008-05-06 21:21:08	59.2	10.138		0	-125	401.647	50	10.138	7.701	0	59.2	69.835	4	0	4	1	135	30.51	-3672.84	argos-doppler-shift	Chelonia	55885	Dibba	Dibba	741064	1.12149e+06	40N	GMT+04:00	2008-05-07 01:21:08
419848742	TRUE	2008-05-07 21:16:19	59.445	9.874		0	-121	401.647	58	9.874	6.384	1	59.445	74.661	4	0	4	3	430	30.81	-3865.63	argos-doppler-shift	Chelonia	55885	Dibba	Dibba	768141	1.09246e+06	40N	GMT+04:00	2008-05-08 01:16:19
419848743	TRUE	2008-05-08 22:45:26	59.589	9.523		0	-127	401.647	50	9.523	16.015	1	59.589	31.006	9	0	9	3	507	29.52	-3818.77	argos-doppler-shift	Chelonia	55885	Dibba	Dibba	784239	1.05374e+06	40N	GMT+04:00	2008-05-09 02:45:26
419848746	TRUE	2008-05-09 18:14:21	59.637	9.31		0	-122	401.647	50	9.31	6.806	1	59.637	48.495	8	0	8	3	473	29.53	-3791.31	argos-doppler-shift	Chelonia	55885	Dibba	Dibba	789690	1.0302e+06	40N	GMT+04:00	2008-05-09 22:14:21
419848749	TRUE	2008-05-10 18:28:38	59.797	9.198		0	-119	401.647	50	9.198	2.017	1	59.797	28.205	7	1	7	2	399	29.66	-3698.09	argos-doppler-shift	Chelonia	55885	Dibba	Dibba	807377	1.01794e+06	40N	GMT+04:00	2008-05-10 22:28:38
419848752	TRUE	2008-05-11 22:18:10	60.463	9.167		0	-126	401.646	50	9.167	12.435	0	60.463	45.418	5	0	5	2	186	30.05	-4191.02	argos-doppler-shift	Chelonia	55885	Dibba	Dibba	221190	1.0143e+06	41N	GMT+04:00	2008-05-12 02:18:10
419848756	TRUE	2008-05-12 18:43:16	60.087	8.794		0	-125	401.647	8	8.794	2.863	A	60.087	33.523	3	0	3	2	93	29.78	-3431.36	argos-doppler-shift	Chelonia	55885	Dibba	Dibba	179509	973324	41N	GMT+04:00	2008-05-12 22:43:16
419848761	TRUE	2008-05-13 17:27:47	60.274	8.72		0	-116	401.647	50	8.72	8.186	1	60.274	57.908	9	3	9	2	437	30.03	-4061.82	argos-doppler-shift	Chelonia	55885	Dibba	Dibba	200039	964979	41N	GMT+04:00	2008-05-13 21:27:47
419848764	TRUE	2008-05-14 17:55:55	60.43	8.704		0	-125	401.647	58	8.704	7.541	0	60.43	55.451	6	0	6	2	728	30.1	-3966.54	argos-doppler-shift	Chelonia	55885	Dibba	Dibba	217204	963088	41N	GMT+04:00	2008-05-14 21:55:55
419848765	TRUE	2008-05-15 16:46:40	60.541	8.663		0	-119	401.647	50	8.663	12.52	1	60.541	77.558	11	2	11	3	618	30.1	-3834.58	argos-doppler-shift	Chelonia	55885	Dibba	Dibba	229396	958470	41N	GMT+04:00	2008-05-15 20:46:40
419848768	TRUE	2008-05-16 16:25:25	60.738	8.528		0	-122	401.647	0	8.528	14.492	A	60.738	87.338	3	0	3	3	635	30.19	-3827.77	argos-doppler-shift	Chelonia	55885	Dibba	Dibba	250998	943399	41N	GMT+04:00	2008-05-16 20:25:25
419848771	TRUE	2008-05-17 21:06:38	60.844	8.505		0	-128	401.647	50	8.505	5.364	0	60.844	74.473	4	0	4	2	287	30.32	-4057.48	argos-doppler-shift	Chelonia	55885	Dibba	Dibba	262658	940788	41N	GMT+04:00	2008-05-18 01:06:38
419848773	TRUE	2008-05-18 22:37:55	60.928	8.527		0	-126	401.646	50	8.527	15.439	0	60.928	31.117	5	0	5	1	234	30.32	-4044.32	argos-doppler-shift	Chelonia	55885	Dibba	Dibba	271922	943171	41N	GMT+04:00	2008-05-19 02:37:55
419848777	TRUE	2008-05-19 22:33:09	61.123	8.623		0	-126	401.647	8	8.623	14.306	A	61.123	36.109	3	0	3	2	138	29.67	-4310.02	argos-doppler-shift	Chelonia	55885	Dibba	Dibba	293447	953680	41N	GMT+04:00	2008-05-20 02:33:09
419848781	TRUE	2008-05-20 20:39:12	61.266	8.71		0	-128	401.647	50	8.71	2.179	1	61.266	89.494	4	0	4	3	492	29.98	-4248.72	argos-doppler-shift	Chelonia	55885	Dibba	Dibba	309232	963228	41N	GMT+04:00	2008-05-21 00:39:12
419848783	TRUE	2008-05-22 11:55:42	61.517	9.223		0	-120	401.647	50	9.223	13.79	1	61.517	80.912	4	1	4	3	365	30.26	-4566.49	argos-doppler-shift	Chelonia	55885	Dibba	Dibba	337081	1.01984e+06	41N	GMT+04:00	2008-05-22 15:55:42
419848786	TRUE	2008-05-23 11:55:55	61.784	9.467		0	-125	401.647	50	9.467	14.915	1	61.784	86.538	5	0	5	2	300	30.22	-4594.78	argos-doppler-shift	Chelonia	55885	Dibba	Dibba	366511	1.04672e+06	41N	GMT+04:00	2008-05-23 15:55:55
419848789	TRUE	2008-05-24 17:02:45	62.102	9.479		0	-117	401.647	50	9.479	11.097	1	62.102	69.193	6	2	6	1	454	-99.99	-4558.76	argos-doppler-shift	Chelonia	55885	Dibba	Dibba	401427	1.04794e+06	41N	GMT+04:00	2008-05-24 21:02:45
419848792	TRUE	2008-05-25 13:03:28	62.143	9.41		0	-123	401.647	50	9.41	6.471	0	62.143	49.41	4	0	4	2	181	28.88	-4570.52	argos-doppler-shift	Chelonia	55885	Dibba	Dibba	405909	1.0403e+06	41N	GMT+04:00	2008-05-25 17:03:28
419848795	TRUE	2008-05-26 16:23:32	62.178	8.962		0	-126	401.647	0	8.962	15.3	B	62.178	88.401	2	0	2	2	45	29.38	-4599.98	argos-doppler-shift	Chelonia	55885	Dibba	Dibba	409638	990752	41N	GMT+04:00	2008-05-26 20:23:32
419848796	TRUE	2008-05-27 17:38:10	61.924	8.616		0	-117	401.647	50	8.616	6.244	1	61.924	51.434	5	2	5	2	423	-99.99	-3929.99	argos-doppler-shift	Chelonia	55885	Dibba	Dibba	381604	952565	41N	GMT+04:00	2008-05-27 21:38:10
419848800	TRUE	2008-05-28 13:19:08	61.598	8.434		0	-118	401.647	50	8.434	5.441	0	61.598	48.293	5	1	5	2	317	29.66	-4274.9	argos-doppler-shift	Chelonia	55885	Dibba	Dibba	345654	932555	41N	GMT+04:00	2008-05-28 17:19:08
419848806	TRUE	2008-05-29 22:25:18	61.174	8.14		0	-122	401.647	58	8.14	13.54	1	61.174	37.714	6	0	6	4	392	29.84	-4020.02	argos-doppler-shift	Chelonia	55885	Dibba	Dibba	298813	900229	41N	GMT+04:00	2008-05-30 02:25:18
419848809	TRUE	2008-05-30 18:15:06	60.991	8.027		0	-120	401.647	56	8.027	1.959	1	60.991	34.262	6	1	6	2	285	29.38	-3660.91	argos-doppler-shift	Chelonia	55885	Dibba	Dibba	278581	887825	41N	GMT+04:00	2008-05-30 22:15:06
419848813	TRUE	2008-05-31 18:05:37	60.842	7.775		0	-121	401.647	50	7.775	5.825	0	60.842	52.149	4	0	4	2	229	29.53	-3862.78	argos-doppler-shift	Chelonia	55885	Dibba	Dibba	262007	860030	41N	GMT+04:00	2008-05-31 22:05:37
419848815	TRUE	2008-06-01 17:39:42	60.913	7.691		0	-122	401.647	50	7.691	8.197	0	60.913	63.181	8	0	8	2	603	27.59	-3739.29	argos-doppler-shift	Chelonia	55885	Dibba	Dibba	269795	850699	41N	GMT+04:00	2008-06-01 21:39:42
419848816	TRUE	2008-06-02 17:13:19	61.147	7.417		0	-119	401.647	56	7.417	8.13	1	61.147	64.29	10	3	10	2	718	27.31	-3729.63	argos-doppler-shift	Chelonia	55885	Dibba	Dibba	295487	820274	41N	GMT+04:00	2008-06-02 21:13:19
419848822	TRUE	2008-06-03 21:36:28	61.206	6.926		0	-126	401.647	50	6.926	6.68	0	61.206	62.277	5	0	5	2	407	27.79	-3258.86	argos-doppler-shift	Chelonia	55885	Dibba	Dibba	301788	765943	41N	GMT+04:00	2008-06-04 01:36:28
419848824	TRUE	2008-06-04 16:31:38	61.073	6.63		0	-119	401.647	58	6.63	11.942	0	61.073	84.567	5	1	5	3	646	28.3	-3155.76	argos-doppler-shift	Chelonia	55885	Dibba	Dibba	286958	733261	41N	GMT+04:00	2008-06-04 20:31:38
419848828	TRUE	2008-06-05 21:12:17	61.255	6.637		0	-128	401.647	60	6.637	4.11	3	61.255	72.177	4	0	4	3	410	28.36	-3357.45	argos-doppler-shift	Chelonia	55885	Dibba	Dibba	307089	733960	41N	GMT+04:00	2008-06-06 01:12:17
419848831	TRUE	2008-06-06 21:02:01	61.522	6.477		0	-128	401.647	0	6.477	2.903	A	61.522	76.904	3	0	3	3	385	28.65	-3546.72	argos-doppler-shift	Chelonia	55885	Dibba	Dibba	336561	716171	41N	GMT+04:00	2008-06-07 01:02:01
419848835	TRUE	2008-06-07 22:34:13	61.723	6.308		0	-129	401.647	8	6.308	12.883	A	61.723	33.317	3	0	3	3	569	28.41	-3545.8	argos-doppler-shift	Chelonia	55885	Dibba	Dibba	358745	697425	41N	GMT+04:00	2008-06-08 02:34:13
419848837	TRUE	2008-06-08 13:53:49	61.892	6.218		0	-125	401.647	58	6.218	-0.782	1	61.892	30.838	11	0	11	4	572	27.96	-3419.87	argos-doppler-shift	Chelonia	55885	Dibba	Dibba	377420	687431	41N	GMT+04:00	2008-06-08 17:53:49
419848844	TRUE	2008-06-09 17:52:13	62.247	6.044		0	-125	401.647	58	6.044	4.511	1	62.247	55.404	8	0	8	4	607	27.75	-3555.97	argos-doppler-shift	Chelonia	55885	Dibba	Dibba	416670	668126	41N	GMT+04:00	2008-06-09 21:52:13
419848850	TRUE	2008-06-10 17:47:40	62.607	5.827		0	-117	401.647	50	5.827	2.273	1	62.607	47.04	8	2	8	3	595	27.28	-3332.57	argos-doppler-shift	Chelonia	55885	Dibba	Dibba	456493	644096	41N	GMT+04:00	2008-06-10 21:47:40
419848853	TRUE	2008-06-11 17:28:30	62.986	5.676		0	-114	401.647	56	5.676	4.255	2	62.986	56.747	7	2	7	3	412	27.9	-3745.13	argos-doppler-shift	Chelonia	55885	Dibba	Dibba	498450	627389	41N	GMT+04:00	2008-06-11 21:28:30
419848858	TRUE	2008-06-12 18:22:58	63.377	5.572		0	-125	401.647	60	5.572	0.294	2	63.377	39.809	5	0	5	3	362	27.7	-3756.68	argos-doppler-shift	Chelonia	55885	Dibba	Dibba	541754	615906	41N	GMT+04:00	2008-06-12 22:22:58
419848862	TRUE	2008-06-13 18:01:24	63.664	5.453		0	-122	401.647	50	5.453	2.552	1	63.664	50.733	6	0	6	2	491	27.58	-3995.02	argos-doppler-shift	Chelonia	55885	Dibba	Dibba	573556	602779	41N	GMT+04:00	2008-06-13 22:01:24
419848864	TRUE	2008-06-14 16:21:47	63.913	5.487		0	-117	401.647	60	5.487	10.456	1	63.913	85.857	5	2	5	2	336	28.28	-3775.35	argos-doppler-shift	Chelonia	55885	Dibba	Dibba	601136	606574	41N	GMT+04:00	2008-06-14 20:21:47
419848870	TRUE	2008-06-15 17:45:17	64.08	5.407		0	-117	401.647	58	5.407	1.634	2	64.08	47.55	9	2	9	4	563	28.75	-3833.01	argos-doppler-shift	Chelonia	55885	Dibba	Dibba	619653	597760	41N	GMT+04:00	2008-06-15 21:45:17
419848876	TRUE	2008-06-16 22:40:15	64.194	5.588		0	-129	401.647	68	5.588	13.988	2	64.194	27.612	4	0	4	4	438	28.36	-4037.74	argos-doppler-shift	Chelonia	55885	Dibba	Dibba	632245	617796	41N	GMT+04:00	2008-06-17 02:40:15
419848880	TRUE	2008-06-17 17:04:08	64.352	5.748		0	-116	401.647	58	5.748	6.379	1	64.352	67.106	7	1	7	2	607	28.4	-3959.36	argos-doppler-shift	Chelonia	55885	Dibba	Dibba	649706	635525	41N	GMT+04:00	2008-06-17 21:04:08
419848885	TRUE	2008-06-18 18:21:45	64.522	5.835		0	-121	401.647	68	5.835	-2.34	1	64.522	28.698	4	0	4	3	360	28.94	-4239.36	argos-doppler-shift	Chelonia	55885	Dibba	Dibba	668508	645193	41N	GMT+04:00	2008-06-18 22:21:45
419848890	TRUE	2008-06-19 16:21:37	64.643	5.753		0	-118	401.647	58	5.753	10.767	2	64.643	86.742	13	1	13	4	579	29.1	-4049.97	argos-doppler-shift	Chelonia	55885	Dibba	Dibba	681935	636162	41N	GMT+04:00	2008-06-19 20:21:37
419848899	TRUE	2008-06-20 17:40:35	64.754	5.642		0	-117	401.647	58	5.642	1.929	1	64.754	48.501	15	2	15	4	743	29.7	-4119.9	argos-doppler-shift	Chelonia	55885	Dibba	Dibba	694267	623923	41N	GMT+04:00	2008-06-20 21:40:35
419848905	TRUE	2008-06-21 21:50:06	64.751	5.595		0	-123	401.647	50	5.595	8.474	0	64.751	52.223	6	0	6	2	486	29.37	-4339.92	argos-doppler-shift	Chelonia	55885	Dibba	Dibba	693950	618724	41N	GMT+04:00	2008-06-22 01:50:06
419848910	TRUE	2008-06-22 21:39:17	64.766	5.671		0	-124	401.647	68	5.671	7.397	1	64.766	57.286	4	0	4	4	443	29.54	-4046.35	argos-doppler-shift	Chelonia	55885	Dibba	Dibba	695587	627134	41N	GMT+04:00	2008-06-23 01:39:17
419848912	TRUE	2008-06-23 16:40:04	64.834	5.622		0	-118	401.647	50	5.622	8.699	2	64.834	78.344	9	3	9	3	459	28.52	-3986.11	argos-doppler-shift	Chelonia	55885	Dibba	Dibba	703137	621738	41N	GMT+04:00	2008-06-23 20:40:04
419848921	TRUE	2008-06-24 17:06:13	65.037	5.545		0	-122	401.647	58	5.545	7.906	2	65.037	75.585	10	0	10	4	699	28.33	-3880.76	argos-doppler-shift	Chelonia	55885	Dibba	Dibba	725660	613296	41N	GMT+04:00	2008-06-24 21:06:13
419848930	TRUE	2008-06-25 17:36:58	65.252	5.362		0	-118	401.647	58	5.362	1.84	2	65.252	49.836	16	5	16	4	770	27.89	-4458.44	argos-doppler-shift	Chelonia	55885	Dibba	Dibba	749566	593138	41N	GMT+04:00	2008-06-25 21:36:58
419848939	TRUE	2008-06-26 17:16:37	65.295	5.379		0	-115	401.647	58	5.379	4.119	1	65.295	59.763	16	7	16	4	682	28.3	-4301.3	argos-doppler-shift	Chelonia	55885	Dibba	Dibba	754326	595036	41N	GMT+04:00	2008-06-26 21:16:37
419848948	TRUE	2008-06-27 17:36:21	65.343	5.515		0	-124	401.647	58	5.515	4.442	1	65.343	60.559	15	0	15	4	827	29.08	-4271.5	argos-doppler-shift	Chelonia	55885	Dibba	Dibba	759590	610102	41N	GMT+04:00	2008-06-27 21:36:21
419848954	TRUE	2008-06-28 16:35:40	65.641	5.668		0	-114	401.647	58	5.668	8.767	1	65.641	79.238	16	10	16	4	821	28.3	-4209.95	argos-doppler-shift	Chelonia	55885	Dibba	Dibba	792552	627171	41N	GMT+04:00	2008-06-28 20:35:40
419848969	TRUE	2008-06-29 22:05:48	66.065	5.663		0	-122	401.647	58	5.663	10.983	2	66.065	42.949	15	0	15	4	681	27.92	-4106.09	argos-doppler-shift	Chelonia	55885	Dibba	Dibba	174851	626774	42N	GMT+04:00	2008-06-30 02:05:48
419848975	TRUE	2008-06-30 17:33:20	66.13	5.657		0	-116	401.647	58	5.657	2.11	2	66.13	50.576	13	3	13	4	634	27.9	-4088.16	argos-doppler-shift	Chelonia	55885	Dibba	Dibba	182055	626074	42N	GMT+04:00	2008-06-30 21:33:20
419848984	TRUE	2008-07-01 17:10:27	66.167	5.619		0	-118	401.647	58	5.619	4.339	2	66.167	60.536	18	4	18	4	824	27.77	-4304.73	argos-doppler-shift	Chelonia	55885	Dibba	Dibba	186136	621849	42N	GMT+04:00	2008-07-01 21:10:27
419848992	TRUE	2008-07-02 21:34:23	66.234	5.639		0	-122	401.647	58	5.639	7.567	2	66.234	57.877	15	0	15	3	765	27.69	-4262.08	argos-doppler-shift	Chelonia	55885	Dibba	Dibba	193575	624026	42N	GMT+04:00	2008-07-03 01:34:23
419848995	TRUE	2008-07-03 16:31:43	66.358	5.683		0	-118	401.647	66	5.683	8.84	3	66.358	80.252	16	5	16	3	720	27.38	-4218.22	argos-doppler-shift	Chelonia	55885	Dibba	Dibba	207345	628831	42N	GMT+04:00	2008-07-03 20:31:43
419849006	TRUE	2008-07-04 16:35:14	66.395	5.629		0	-121	401.647	66	5.629	10.758	3	66.395	89.323	13	0	13	3	585	26.88	-4242.5	argos-doppler-shift	Chelonia	55885	Dibba	Dibba	211419	622838	42N	GMT+04:00	2008-07-04 20:35:14
419849010	TRUE	2008-07-05 13:18:08	66.393	5.495		0	-125	401.647	66	5.495	-0.725	3	66.393	40.21	15	0	15	3	735	28.52	-4091.63	argos-doppler-shift	Chelonia	55885	Dibba	Dibba	211132	608011	42N	GMT+04:00	2008-07-05 17:18:08
419849025	TRUE	2008-07-06 20:51:56	66.59	5.49		0	-121	401.647	66	5.49	2.93	3	66.59	77.647	14	0	14	3	774	28.74	-4121.84	argos-doppler-shift	Chelonia	55885	Dibba	Dibba	232971	607366	42N	GMT+04:00	2008-07-07 00:51:56
419849031	TRUE	2008-07-07 16:47:38	66.714	5.472		0	-113	401.647	58	5.472	6.612	2	66.714	71.737	16	11	16	3	675	28.89	-4380.75	argos-doppler-shift	Chelonia	55885	Dibba	Dibba	246711	605321	42N	GMT+04:00	2008-07-07 20:47:38
419849039	TRUE	2008-07-08 12:42:26	66.797	5.411		0	-122	401.647	58	5.411	3.11	2	66.797	57.057	14	0	14	4	630	28.73	-3689.28	argos-doppler-shift	Chelonia	55885	Dibba	Dibba	255887	598539	42N	GMT+04:00	2008-07-08 16:42:26
419849049	TRUE	2008-07-09 13:12:48	66.864	5.404		0	-120	401.647	58	5.404	0.64	2	66.864	45.747	15	1	15	4	733	28.84	-3405.84	argos-doppler-shift	Chelonia	55885	Dibba	Dibba	263312	597738	42N	GMT+04:00	2008-07-09 17:12:48
419849064	TRUE	2008-07-10 20:10:49	67.037	5.411		0	-125	401.647	68	5.411	-1.625	2	67.037	97.366	11	0	11	4	584	28.68	-3814.11	argos-doppler-shift	Chelonia	55885	Dibba	Dibba	282492	598447	42N	GMT+04:00	2008-07-11 00:10:49
419849070	TRUE	2008-07-11 17:06:00	67.096	5.492		0	-115	401.647	68	5.492	4.576	2	67.096	63.07	16	7	16	3	765	28.81	-3894.3	argos-doppler-shift	Chelonia	55885	Dibba	Dibba	289060	607385	42N	GMT+04:00	2008-07-11 21:06:00
419849082	TRUE	2008-07-12 18:28:02	67.204	5.425		0	-125	401.647	68	5.425	-2.203	2	67.204	33.285	12	0	12	4	494	28.8	-4264.02	argos-doppler-shift	Chelonia	55885	Dibba	Dibba	301007	599938	42N	GMT+04:00	2008-07-12 22:28:02
419849090	TRUE	2008-07-13 18:04:56	67.41	5.412		0	-120	401.647	66	5.412	-2.105	3	67.41	34.575	13	1	13	3	601	29	-4467.52	argos-doppler-shift	Chelonia	55885	Dibba	Dibba	323834	598437	42N	GMT+04:00	2008-07-13 22:04:56
419849095	TRUE	2008-07-14 11:12:42	67.666	5.391		0	-126	401.647	60	5.391	13.125	2	67.666	102.445	9	0	9	3	384	29.19	-3883.6	argos-doppler-shift	Chelonia	55885	Dibba	Dibba	352198	596047	42N	GMT+04:00	2008-07-14 15:12:42
419849113	TRUE	2008-07-15 17:23:40	68.094	5.131		0	-118	401.647	57	5.131	1.914	3	68.094	54.011	16	7	16	3	730	29.33	-3887.25	argos-doppler-shift	Chelonia	55885	Dibba	Dibba	399582	567216	42N	GMT+04:00	2008-07-15 21:23:40
419849125	TRUE	2008-07-16 20:48:27	68.416	4.917		0	-120	401.647	58	4.917	2.769	2	68.416	77.697	18	1	18	4	812	28.86	-3897.21	argos-doppler-shift	Chelonia	55885	Dibba	Dibba	435252	543518	42N	GMT+04:00	2008-07-17 00:48:27
419849134	TRUE	2008-07-17 20:38:15	68.722	4.817		0	-124	401.647	58	4.817	1.647	2	68.722	82.422	13	0	13	4	718	28.43	-3770.29	argos-doppler-shift	Chelonia	55885	Dibba	Dibba	469174	532442	42N	GMT+04:00	2008-07-18 00:38:15
419849140	TRUE	2008-07-18 16:21:32	69.12	4.877		0	-116	401.647	58	4.877	8.061	3	69.12	83.093	16	3	16	4	776	29.17	-4191.06	argos-doppler-shift	Chelonia	55885	Dibba	Dibba	513305	539069	42N	GMT+04:00	2008-07-18 20:21:32
419849148	TRUE	2008-07-19 17:25:45	69.386	4.817		0	-124	401.647	58	4.817	3.019	2	69.386	61.372	18	0	18	4	814	28.38	-3793.31	argos-doppler-shift	Chelonia	55885	Dibba	Dibba	542802	532448	42N	GMT+04:00	2008-07-19 21:25:45
419849156	TRUE	2008-07-20 17:19:53	69.666	4.55		0	-117	401.647	58	4.55	1.089	1	69.666	54.513	9	1	9	4	644	27.75	-3173.76	argos-doppler-shift	Chelonia	55885	Dibba	Dibba	573879	502956	42N	GMT+04:00	2008-07-20 21:19:53
419849163	TRUE	2008-07-21 17:00:44	69.859	4.143		0	-112	401.647	68	4.143	2.916	3	69.859	64.486	4	3	4	3	524	-99.99	-3828.35	argos-doppler-shift	Chelonia	55885	Dibba	Dibba	595341	457986	42N	GMT+04:00	2008-07-21 21:00:44
419849170	TRUE	2008-07-22 16:37:05	70.04	3.818		0	-118	401.647	8	3.818	4.832	A	70.04	74.424	3	1	3	3	615	-99.99	-4026.86	argos-doppler-shift	Chelonia	55885	Dibba	Dibba	615477	422080	42N	GMT+04:00	2008-07-22 20:37:05
419849178	TRUE	2008-07-23 21:16:43	70.168	3.624		0	-122	401.647	58	3.624	5.431	1	70.168	62.392	7	0	7	3	560	27.62	-3944.87	argos-doppler-shift	Chelonia	55885	Dibba	Dibba	629720	400650	42N	GMT+04:00	2008-07-24 01:16:43
419849183	TRUE	2008-07-24 17:36:36	70.284	3.602		0	-120	401.647	58	3.602	-1.947	2	70.284	46.071	7	1	7	4	662	27.46	-4125.76	argos-doppler-shift	Chelonia	55885	Dibba	Dibba	642609	398235	42N	GMT+04:00	2008-07-24 21:36:36
419849186	TRUE	2008-07-25 11:49:34	70.438	3.569		0	-118	401.647	67	3.569	6.314	3	70.438	82.671	7	1	7	4	694	-99.99	-3566.81	argos-doppler-shift	Chelonia	55885	Dibba	Dibba	659722	394612	42N	GMT+04:00	2008-07-25 15:49:34
419849197	TRUE	2008-07-26 13:05:42	70.67	3.642		0	-127	401.647	58	3.642	-1.959	2	70.67	45.797	8	0	8	4	504	26.26	-4149.27	argos-doppler-shift	Chelonia	55885	Dibba	Dibba	685483	402728	42N	GMT+04:00	2008-07-26 17:05:42
419849208	TRUE	2008-07-27 16:35:17	70.903	3.942		0	-114	401.647	58	3.942	4.937	1	70.903	75.258	14	4	14	3	784	28.11	-4142.41	argos-doppler-shift	Chelonia	55885	Dibba	Dibba	711297	435958	42N	GMT+04:00	2008-07-27 20:35:17
419849216	TRUE	2008-07-28 17:17:38	71.175	4.251		0	-120	401.647	58	4.251	2.621	1	71.175	63.905	12	2	12	3	596	27.94	-4162.86	argos-doppler-shift	Chelonia	55885	Dibba	Dibba	741419	470212	42N	GMT+04:00	2008-07-28 21:17:38
419849226	TRUE	2008-07-29 17:33:37	71.521	4.468		0	-116	401.647	58	4.468	-1.32	1	71.521	46.231	15	2	15	4	681	27.88	-4031.27	argos-doppler-shift	Chelonia	55885	Dibba	Dibba	779767	494338	42N	GMT+04:00	2008-07-29 21:33:37
419849236	TRUE	2008-07-30 18:10:34	71.847	4.638		0	-126	401.647	58	4.638	-3.161	1	71.847	37.241	10	0	10	4	592	28.18	-3807.17	argos-doppler-shift	Chelonia	55885	Dibba	Dibba	815899	513285	42N	GMT+04:00	2008-07-30 22:10:34
419849245	TRUE	2008-07-31 16:52:40	72.083	4.717		0	-117	401.647	58	4.717	3.232	2	72.083	65.557	14	5	14	4	596	28.31	-3022.45	argos-doppler-shift	Chelonia	55885	Dibba	Dibba	176364	522060	43N	GMT+04:00	2008-07-31 20:52:40
419849257	TRUE	2008-08-01 21:22:16	72.449	4.512		0	-124	401.647	58	4.512	7.922	1	72.449	57.658	14	0	14	4	725	28.2	-2631	argos-doppler-shift	Chelonia	55885	Dibba	Dibba	216918	499218	43N	GMT+04:00	2008-08-02 01:22:16
419849263	TRUE	2008-08-02 17:00:58	72.708	4.434		0	-122	401.647	58	4.434	3.821	1	72.708	69.97	11	0	11	2	596	28.32	-1164.74	argos-doppler-shift	Chelonia	55885	Dibba	Dibba	245649	490494	43N	GMT+04:00	2008-08-02 21:00:58
419849269	TRUE	2008-08-03 11:33:25	73.052	4.355		0	-121	401.647	58	4.355	7.504	2	73.052	87.104	8	0	8	4	546	28.04	-299.51	argos-doppler-shift	Chelonia	55885	Dibba	Dibba	283817	481647	43N	GMT+04:00	2008-08-03 15:33:25
419849282	TRUE	2008-08-04 17:08:24	73.464	4.102		0	-117	401.647	58	4.102	0.178	1	73.464	56.273	5	1	5	4	540	28.8	-41.14	argos-doppler-shift	Chelonia	55885	Dibba	Dibba	329496	453566	43N	GMT+04:00	2008-08-04 21:08:24
419849289	TRUE	2008-08-05 20:41:14	73.6	4.047		0	-121	401.647	58	4.047	3.359	1	73.6	76.584	14	0	14	3	642	28.53	-2381.74	argos-doppler-shift	Chelonia	55885	Dibba	Dibba	344585	447457	43N	GMT+04:00	2008-08-06 00:41:14
419849295	TRUE	2008-08-06 16:28:02	73.694	3.965		0	-114	401.647	58	3.965	4.505	1	73.694	76.064	17	6	17	2	815	28.56	-2255.17	argos-doppler-shift	Chelonia	55885	Dibba	Dibba	355008	438373	43N	GMT+04:00	2008-08-06 20:28:02
419849304	TRUE	2008-08-07 16:06:32	73.771	3.911		0	-120	401.647	58	3.911	6.69	2	73.771	85.978	17	2	17	4	725	28.57	-2262.31	argos-doppler-shift	Chelonia	55885	Dibba	Dibba	363549	432390	43N	GMT+04:00	2008-08-07 20:06:32
419849317	TRUE	2008-08-08 16:21:15	73.934	4.044		0	-121	401.647	68	4.044	7.131	3	73.934	87.694	5	0	5	4	547	28.5	-1567.66	argos-doppler-shift	Chelonia	55885	Dibba	Dibba	381667	447069	43N	GMT+04:00	2008-08-08 20:21:15
419849330	TRUE	2008-08-09 19:59:43	74.097	4.229		0	-122	401.647	58	4.229	-0.941	2	74.097	96.397	10	0	10	4	589	28.63	-2524.75	argos-doppler-shift	Chelonia	55885	Dibba	Dibba	399786	467498	43N	GMT+04:00	2008-08-09 23:59:43
419849339	TRUE	2008-08-10 17:14:26	74.267	4.294		0	-125	401.647	58	4.294	1.406	2	74.267	61.394	12	0	12	4	593	28.5	-2589.18	argos-doppler-shift	Chelonia	55885	Dibba	Dibba	418661	474664	43N	GMT+04:00	2008-08-10 21:14:26
419849344	TRUE	2008-08-11 12:43:55	74.543	4.315		0	-124	401.647	58	4.315	-1.002	1	74.543	52.093	8	0	8	4	544	28.55	-2640.39	argos-doppler-shift	Chelonia	55885	Dibba	Dibba	449290	476961	43N	GMT+04:00	2008-08-11 16:43:55
419849352	TRUE	2008-08-12 11:18:38	74.918	4.31		0	-121	401.647	50	4.31	8.267	2	74.918	92.552	12	0	12	3	699	28.58	-2563.18	argos-doppler-shift	Chelonia	55885	Dibba	Dibba	490901	476394	43N	GMT+04:00	2008-08-12 15:18:38
419849368	TRUE	2008-08-13 20:57:04	75.603	4.188		0	-125	401.647	58	4.188	6.23	2	75.603	66.743	14	0	14	4	635	28.19	-2660.84	argos-doppler-shift	Chelonia	55885	Dibba	Dibba	566922	462934	43N	GMT+04:00	2008-08-14 00:57:04
419849371	TRUE	2008-08-14 15:42:06	76.049	4.245		0	-125	401.647	68	4.245	10.55	3	76.049	104.349	5	0	5	4	420	28.77	-2916.1	argos-doppler-shift	Chelonia	55885	Dibba	Dibba	616416	469288	43N	GMT+04:00	2008-08-14 19:42:06
419849381	TRUE	2008-08-15 16:40:49	76.855	4.278		0	-117	401.647	56	4.278	1.901	1	76.855	66.431	14	2	14	3	735	28.82	-3516.68	argos-doppler-shift	Chelonia	55885	Dibba	Dibba	705880	473105	43N	GMT+04:00	2008-08-15 20:40:49
419849391	TRUE	2008-08-16 20:25:56	77.378	4.288		0	-118	401.647	58	4.288	3.608	1	77.378	80.327	13	2	13	2	739	28.76	-3169.13	argos-doppler-shift	Chelonia	55885	Dibba	Dibba	763952	474371	43N	GMT+04:00	2008-08-17 00:25:56
419849398	TRUE	2008-08-17 16:12:27	77.64	4.27		0	-121	401.647	58	4.27	6.617	2	77.64	88.179	13	0	13	3	598	28.56	-3055.52	argos-doppler-shift	Chelonia	55885	Dibba	Dibba	793059	472475	43N	GMT+04:00	2008-08-17 20:12:27
419849407	TRUE	2008-08-18 15:40:40	77.929	4.101		0	-121	401.647	66	4.101	8.13	2	77.929	95.417	4	0	4	3	494	28.41	-2977.68	argos-doppler-shift	Chelonia	55885	Dibba	Dibba	825237	453886	43N	GMT+04:00	2008-08-18 19:40:40
419849421	TRUE	2008-08-19 19:55:28	78.069	3.749		0	-120	401.647	58	3.749	-0.081	1	78.069	94.61	10	1	10	3	506	28.68	-3230.64	argos-doppler-shift	Chelonia	55885	Dibba	Dibba	174405	414928	44N	GMT+04:00	2008-08-19 23:55:28
419849432	TRUE	2008-08-20 21:24:13	78.095	3.568		0	-127	401.647	58	3.568	9.789	1	78.095	51.121	13	0	13	3	589	27.72	-3270.84	argos-doppler-shift	Chelonia	55885	Dibba	Dibba	177230	394886	44N	GMT+04:00	2008-08-21 01:24:13
419849439	TRUE	2008-08-21 21:13:47	78.185	3.547		0	-122	401.647	58	3.547	8.654	1	78.185	56.07	15	0	15	4	682	27.74	-3191.21	argos-doppler-shift	Chelonia	55885	Dibba	Dibba	187231	392531	44N	GMT+04:00	2008-08-22 01:13:47
419849445	TRUE	2008-08-22 21:03:20	78.306	3.416		0	-124	401.647	58	3.416	7.428	1	78.306	60.945	12	0	12	4	688	27.71	-3281.98	argos-doppler-shift	Chelonia	55885	Dibba	Dibba	200644	377995	44N	GMT+04:00	2008-08-23 01:03:20
419849446	TRUE	2008-08-23 11:54:58	78.382	3.364		0	-122	401.647	50	3.364	1.886	2	78.382	71.813	9	0	9	3	694	26.99	-3224.88	argos-doppler-shift	Chelonia	55885	Dibba	Dibba	209080	372218	44N	GMT+04:00	2008-08-23 15:54:58
419849460	TRUE	2008-08-24 20:43:12	78.694	3.291		0	-120	401.647	58	3.291	5.154	1	78.694	70.615	11	2	11	4	619	28.75	-3229.76	argos-doppler-shift	Chelonia	55885	Dibba	Dibba	243751	364055	44N	GMT+04:00	2008-08-25 00:43:12
419849469	TRUE	2008-08-25 20:32:41	78.956	3.183		0	-124	401.647	58	3.183	4.01	1	78.956	75.376	14	0	14	2	646	28.95	-3518.06	argos-doppler-shift	Chelonia	55885	Dibba	Dibba	272854	352046	44N	GMT+04:00	2008-08-26 00:32:41
419849472	TRUE	2008-08-26 12:23:45	79.045	3.137		0	-120	401.647	58	3.137	-1.699	1	79.045	57.644	12	1	12	4	661	29.16	-4332.12	argos-doppler-shift	Chelonia	55885	Dibba	Dibba	282739	346939	44N	GMT+04:00	2008-08-26 16:23:45
419849484	TRUE	2008-08-27 17:20:49	79.161	3.273		0	-125	401.647	58	3.273	-2.368	1	79.161	54.106	11	0	11	4	603	27.49	-4199.61	argos-doppler-shift	Chelonia	55885	Dibba	Dibba	295662	361956	44N	GMT+04:00	2008-08-27 21:20:49
419849496	TRUE	2008-08-28 17:12:48	79.169	3.498		0	-120	401.647	58	3.498	-3.241	1	79.169	49.731	14	2	14	4	637	28.96	-4264.94	argos-doppler-shift	Chelonia	55885	Dibba	Dibba	296598	386837	44N	GMT+04:00	2008-08-28 21:12:48
419849506	TRUE	2008-08-29 19:49:56	79.231	3.791		0	-122	401.647	56	3.791	0.004	2	79.231	95.587	12	0	12	3	595	28.47	-4263.75	argos-doppler-shift	Chelonia	55885	Dibba	Dibba	303551	419226	44N	GMT+04:00	2008-08-29 23:49:56
419849512	TRUE	2008-08-30 19:40:28	79.332	4.054		0	-121	401.647	58	4.054	-0.889	1	79.332	100.651	9	0	9	4	563	28.71	-4177.12	argos-doppler-shift	Chelonia	55885	Dibba	Dibba	314829	448287	44N	GMT+04:00	2008-08-30 23:40:28
419849516	TRUE	2008-08-31 17:28:40	79.487	4.291		0	-124	401.647	58	4.291	-2.407	1	79.487	49.766	13	0	13	3	613	28.8	-4298.9	argos-doppler-shift	Chelonia	55885	Dibba	Dibba	332090	474459	44N	GMT+04:00	2008-08-31 21:28:40
419849523	TRUE	2008-09-01 17:05:07	79.66	4.335		0	-121	401.647	58	4.335	0.077	1	79.66	60.73	12	0	12	4	665	28.95	-4303.04	argos-doppler-shift	Chelonia	55885	Dibba	Dibba	351302	479288	44N	GMT+04:00	2008-09-01 21:05:07
419849534	TRUE	2008-09-02 20:46:36	79.76	4.33		0	-122	401.647	58	4.33	7.263	2	79.76	67.078	10	0	10	4	716	28.96	-4318.92	argos-doppler-shift	Chelonia	55885	Dibba	Dibba	362400	478717	44N	GMT+04:00	2008-09-03 00:46:36
419849546	TRUE	2008-09-03 20:37:48	79.787	4.497		0	-124	401.647	58	4.497	6.258	1	79.787	72.174	16	0	16	4	798	29.05	-4286.78	argos-doppler-shift	Chelonia	55885	Dibba	Dibba	365426	497176	44N	GMT+04:00	2008-09-04 00:37:48
419849553	TRUE	2008-09-04 17:35:47	79.843	4.781		0	-127	401.647	67	4.781	-2.905	2	79.843	45.624	6	0	6	3	350	29.09	-4238.96	argos-doppler-shift	Chelonia	55885	Dibba	Dibba	371691	528564	44N	GMT+04:00	2008-09-04 21:35:47
419849562	TRUE	2008-09-05 17:11:59	80.007	4.952		0	-124	401.647	58	4.952	-0.326	1	80.007	56.545	12	0	12	4	597	29.02	-4310.06	argos-doppler-shift	Chelonia	55885	Dibba	Dibba	389908	547441	44N	GMT+04:00	2008-09-05 21:11:59
419849573	TRUE	2008-09-06 15:46:17	80.255	5.16		0	-114	401.647	58	5.16	7.273	2	80.255	89.556	13	7	13	4	742	28.58	-4223.72	argos-doppler-shift	Chelonia	55885	Dibba	Dibba	417432	570399	44N	GMT+04:00	2008-09-06 19:46:17
419849584	TRUE	2008-09-07 21:35:34	80.746	5.352		0	-128	401.647	58	5.352	13.927	1	80.746	43.48	9	0	9	4	461	28.28	-4134.74	argos-doppler-shift	Chelonia	55885	Dibba	Dibba	471858	591580	44N	GMT+04:00	2008-09-08 01:35:34
419849589	TRUE	2008-09-08 16:44:49	81.097	5.473		0	-119	401.647	58	5.473	0.739	1	81.097	60.418	11	1	11	4	670	28.13	-3666.89	argos-doppler-shift	Chelonia	55885	Dibba	Dibba	510745	604950	44N	GMT+04:00	2008-09-08 20:44:49
419849601	TRUE	2008-09-09 22:45:31	81.57	5.633		0	-122	401.647	68	5.633	0.271	2	81.57	105.435	4	0	4	4	356	28.43	-3783.16	argos-doppler-shift	Chelonia	55885	Dibba	Dibba	563124	622667	44N	GMT+04:00	2008-09-10 02:45:31
419849609	TRUE	2008-09-10 21:05:02	81.866	5.853		0	-125	401.647	58	5.853	11.384	1	81.866	57.804	11	0	11	4	573	28.45	-4066.31	argos-doppler-shift	Chelonia	55885	Dibba	Dibba	595869	647029	44N	GMT+04:00	2008-09-11 01:05:02
419849612	TRUE	2008-09-11 11:02:58	82.038	6.043		0	-118	401.647	50	6.043	8.525	2	82.038	93.118	5	2	5	3	381	28.72	-4067.98	argos-doppler-shift	Chelonia	55885	Dibba	Dibba	614872	668067	44N	GMT+04:00	2008-09-11 15:02:58
419849629	TRUE	2008-09-12 20:42:54	82.516	6.911		0	-124	401.647	58	6.911	10.297	1	82.516	67.772	10	0	10	4	549	28.11	-3966.1	argos-doppler-shift	Chelonia	55885	Dibba	Dibba	667494	764177	44N	GMT+04:00	2008-09-13 00:42:54
419849636	TRUE	2008-09-13 16:43:07	82.695	7.603		0	-118	401.647	58	7.603	2.356	1	82.695	59.703	11	2	11	4	569	28.76	-3888.07	argos-doppler-shift	Chelonia	55885	Dibba	Dibba	686990	840775	44N	GMT+04:00	2008-09-13 20:43:07
419849649	TRUE	2008-09-14 20:22:47	83.141	8.677		0	-122	401.647	58	8.677	9.839	1	83.141	78.069	10	0	10	4	655	29.12	-3748.23	argos-doppler-shift	Chelonia	55885	Dibba	Dibba	735584	959807	44N	GMT+04:00	2008-09-15 00:22:47
419849657	TRUE	2008-09-15 16:01:34	83.847	9.11		0	-116	401.647	58	9.11	7.775	1	83.847	77.958	10	3	10	4	676	28.91	-3745.51	argos-doppler-shift	Chelonia	55885	Dibba	Dibba	812953	1.00825e+06	44N	GMT+04:00	2008-09-15 20:01:34
419849665	TRUE	2008-09-16 17:20:31	84.742	9.014		0	-128	401.647	68	9.014	-1.415	1	84.742	38.97	4	0	4	3	273	28.58	-3670.99	argos-doppler-shift	Chelonia	55885	Dibba	Dibba	251762	997167	45N	GMT+04:00	2008-09-16 21:20:31
419849668	TRUE	2008-09-17 15:19:10	85.255	8.779		0	-117	401.647	58	8.779	11.37	1	85.255	96.758	9	4	9	4	632	28.76	-3673.48	argos-doppler-shift	Chelonia	55885	Dibba	Dibba	308057	970865	45N	GMT+04:00	2008-09-17 19:19:10
419849675	TRUE	2008-09-18 16:38:37	85.54	8.35		0	-119	401.647	68	8.35	2.191	3	85.54	58.478	4	2	4	4	495	28.96	-3724.6	argos-doppler-shift	Chelonia	55885	Dibba	Dibba	339233	923289	45N	GMT+04:00	2008-09-18 20:38:37
419849676	TRUE	2008-09-19 11:44:32	85.746	8.099		0	-130	401.647	0	8.099	4.671	B	85.746	70.827	2	0	2	2	411	28.75	-3736.56	argos-doppler-shift	Chelonia	55885	Dibba	Dibba	361833	895456	45N	GMT+04:00	2008-09-19 15:44:32
419849678	TRUE	2008-09-21 12:03:19	86.246	7.528		0	-125	401.647	58	7.528	1.422	1	86.246	59.178	6	0	6	4	542	28.8	-3789.39	argos-doppler-shift	Chelonia	55885	Dibba	Dibba	416815	832190	45N	GMT+04:00	2008-09-21 16:03:19
419849687	TRUE	2008-09-22 18:58:20	86.328	7.454		0	-124	401.647	68	7.454	0.811	2	86.328	115.06	4	0	4	4	416	28.79	-3754.31	argos-doppler-shift	Chelonia	55885	Dibba	Dibba	425849	823994	45N	GMT+04:00	2008-09-22 22:58:20
419849692	TRUE	2008-09-23 16:55:49	86.386	7.609		0	-124	401.647	68	7.609	1.144	1	86.386	57.493	4	0	4	3	178	28.78	-3763.97	argos-doppler-shift	Chelonia	55885	Dibba	Dibba	432274	841121	45N	GMT+04:00	2008-09-23 20:55:49
419849697	TRUE	2008-09-24 12:30:47	86.447	7.621		0	-130	401.647	68	7.621	-1.646	1	86.447	45.31	4	0	4	4	349	28.84	-3765.45	argos-doppler-shift	Chelonia	55885	Dibba	Dibba	439004	842438	45N	GMT+04:00	2008-09-24 16:30:47
419849704	TRUE	2008-09-30 15:53:39	87.025	7.582		0	-122	401.647	50	7.516	7.582	0	86.726	87.025	4	0	4	1	445	29.09	-3748.47	argos-doppler-shift	Chelonia	55885	Dibba	Dibba	502758	838088	45N	GMT+04:00	2008-09-30 19:53:39
419849707	TRUE	2008-10-04 20:13:53	86.478	8.509		0	-125	401.647	0	8.509	10.215	A	86.478	79.179	3	0	3	2	730	29.74	-3669.05	argos-doppler-shift	Chelonia	55885	Dibba	Dibba	442549	940608	45N	GMT+04:00	2008-10-05 00:13:53
419849710	TRUE	2008-10-05 11:29:36	86.435	8.41		0	-119	401.647	60	8.41	5.885	3	86.435	75.154	10	2	10	3	581	29.46	-3687.52	argos-doppler-shift	Chelonia	55885	Dibba	Dibba	437800	929669	45N	GMT+04:00	2008-10-05 15:29:36
419849726	TRUE	2008-10-06 21:33:13	86.375	8.536		0	-130	401.647	68	8.536	18.872	1	86.375	40.9	4	0	4	4	300	29.55	-3668.48	argos-doppler-shift	Chelonia	55885	Dibba	Dibba	431217	943610	45N	GMT+04:00	2008-10-07 01:33:13
419849732	TRUE	2008-10-07 16:31:54	86.51	8.811		0	-125	401.647	58	8.811	4.746	2	86.51	68.337	11	0	11	4	597	29.81	-3638.07	argos-doppler-shift	Chelonia	55885	Dibba	Dibba	446114	973992	45N	GMT+04:00	2008-10-07 20:31:54
419849743	TRUE	2008-10-08 19:32:06	86.737	8.968		0	-119	401.647	58	8.968	6.087	2	86.737	99.248	12	2	12	4	623	29.79	-3628.95	argos-doppler-shift	Chelonia	55885	Dibba	Dibba	471090	991325	45N	GMT+04:00	2008-10-08 23:32:06
419849746	TRUE	2008-10-09 11:32:18	86.867	9.075		0	-121	401.647	56	9.075	5.814	2	86.867	72.301	13	0	13	3	681	29.76	-3615.97	argos-doppler-shift	Chelonia	55885	Dibba	Dibba	485384	1.00315e+06	45N	GMT+04:00	2008-10-09 15:32:18
419849764	TRUE	2008-10-10 20:51:52	87.166	9.322		0	-124	401.647	58	9.322	15.355	1	87.166	60.709	10	0	10	4	550	29.52	-3554.65	argos-doppler-shift	Chelonia	55885	Dibba	Dibba	518229	1.03046e+06	45N	GMT+04:00	2008-10-11 00:51:52
419849773	TRUE	2008-10-11 16:37:57	87.288	9.542		0	-125	401.647	58	9.542	4.259	1	87.288	63.71	14	0	14	4	695	29.9	-3529.59	argos-doppler-shift	Chelonia	55885	Dibba	Dibba	531607	1.05479e+06	45N	GMT+04:00	2008-10-11 20:37:57
419849785	TRUE	2008-10-12 20:31:26	87.242	9.648		0	-121	401.647	58	9.648	13.396	1	87.242	70.861	10	0	10	4	676	29.76	-3519.36	argos-doppler-shift	Chelonia	55885	Dibba	Dibba	526550	1.0665e+06	45N	GMT+04:00	2008-10-13 00:31:26
419849791	TRUE	2008-10-13 16:22:23	87.287	9.702		0	-116	401.647	58	9.702	4.535	2	87.287	64.587	12	5	12	4	689	29.9	-3507.98	argos-doppler-shift	Chelonia	55885	Dibba	Dibba	531482	1.07248e+06	45N	GMT+04:00	2008-10-13 20:22:23
419849800	TRUE	2008-10-14 17:08:09	87.363	9.638		0	-129	401.647	68	9.638	1.005	1	87.363	48.867	6	0	6	4	463	29.86	-3509.16	argos-doppler-shift	Chelonia	55885	Dibba	Dibba	539827	1.06541e+06	45N	GMT+04:00	2008-10-14 21:08:09
419849813	TRUE	2008-10-15 22:42:52	87.405	9.643		0	-121	401.647	58	9.643	4.75	1	87.405	108.224	7	0	7	4	450	28.52	-3514.23	argos-doppler-shift	Chelonia	55885	Dibba	Dibba	544434	1.06597e+06	45N	GMT+04:00	2008-10-16 02:42:52
419849820	TRUE	2008-10-16 19:49:41	87.407	9.65		0	-121	401.647	58	9.65	8.85	1	87.407	90.897	10	0	10	2	680	28.56	-3512.1	argos-doppler-shift	Chelonia	55885	Dibba	Dibba	544653	1.06674e+06	45N	GMT+04:00	2008-10-16 23:49:41
419849832	TRUE	2008-10-17 22:35:27	87.539	9.541		0	-119	401.647	58	9.541	5.558	1	87.539	105.272	13	1	13	4	751	28.48	-3501.19	argos-doppler-shift	Chelonia	55885	Dibba	Dibba	559154	1.05471e+06	45N	GMT+04:00	2008-10-18 02:35:27
419849837	TRUE	2008-10-18 16:19:44	87.595	9.514		0	-113	401.647	58	9.514	4.609	2	87.595	66.07	10	6	10	4	617	28.42	-3514.16	argos-doppler-shift	Chelonia	55885	Dibba	Dibba	565305	1.05174e+06	45N	GMT+04:00	2008-10-18 20:19:44
419849849	TRUE	2008-10-19 19:16:48	87.783	9.415		0	-119	401.647	58	9.415	5.304	2	87.783	105.618	10	1	10	4	538	28.36	-3541.37	argos-doppler-shift	Chelonia	55885	Dibba	Dibba	585965	1.04083e+06	45N	GMT+04:00	2008-10-19 23:16:48
419849855	TRUE	2008-10-20 16:29:55	87.867	9.298		0	-122	401.647	58	9.298	4.686	1	87.867	67.26	10	0	10	4	536	28.56	-3507.29	argos-doppler-shift	Chelonia	55885	Dibba	Dibba	595220	1.02791e+06	45N	GMT+04:00	2008-10-20 20:29:55
419849857	TRUE	2008-10-21 11:45:21	88.008	9.278		0	-124	401.647	60	9.278	4.087	2	88.008	64.721	4	0	4	3	213	28.55	-3483.43	argos-doppler-shift	Chelonia	55885	Dibba	Dibba	610713	1.02574e+06	45N	GMT+04:00	2008-10-21 15:45:21
419849866	TRUE	2008-10-22 11:59:34	88.424	9.051		0	-124	401.647	58	9.051	3.222	1	88.424	63.708	6	0	6	4	470	27.48	-3518.88	argos-doppler-shift	Chelonia	55885	Dibba	Dibba	656511	1.0008e+06	45N	GMT+04:00	2008-10-22 15:59:34
419849880	TRUE	2008-10-23 20:17:00	88.691	8.683		0	-125	401.647	58	8.683	11.525	2	88.691	76.244	6	0	6	4	538	-99.99	-3561.6	argos-doppler-shift	Chelonia	55885	Dibba	Dibba	686049	960220	45N	GMT+04:00	2008-10-24 00:17:00
419849885	TRUE	2008-10-24 14:12:30	88.847	8.497		0	-121	401.647	68	8.497	16.616	1	88.847	125.194	5	0	5	2	354	29.04	-3540.52	argos-doppler-shift	Chelonia	55885	Dibba	Dibba	703318	939727	45N	GMT+04:00	2008-10-24 18:12:30
419849891	TRUE	2008-10-25 11:48:13	89.319	8.398		0	-124	401.647	50	8.398	2.212	0	89.319	61.759	4	0	4	2	410	28.97	-3475.99	argos-doppler-shift	Chelonia	55885	Dibba	Dibba	755365	929053	45N	GMT+04:00	2008-10-25 15:48:13
419849895	TRUE	2008-10-26 15:12:31	89.809	8.6		0	-118	401.647	68	8.6	9.993	2	89.809	96.041	5	1	5	4	550	27.53	-3171.72	argos-doppler-shift	Chelonia	55885	Dibba	Dibba	809199	951764	45N	GMT+04:00	2008-10-26 19:12:31
419849899	TRUE	2008-10-27 15:27:49	90.335	8.915		0	-122	401.647	0	8.915	9.988	A	90.335	95.049	3	0	3	3	364	29.1	-2902.04	argos-doppler-shift	Chelonia	55885	Dibba	Dibba	206910	986512	46N	GMT+04:00	2008-10-27 19:27:49
419849901	TRUE	2008-10-28 14:30:30	90.87	8.928		0	-120	401.647	50	8.928	14.322	0	90.87	114.922	4	1	4	2	389	29.04	-3514.62	argos-doppler-shift	Chelonia	55885	Dibba	Dibba	265785	987568	46N	GMT+04:00	2008-10-28 18:30:30
419849904	TRUE	2008-11-01 14:47:43	91.956	8.28		0	-117	401.647	0	8.28	11.398	B	91.956	106.011	2	1	2	1	310	28.58	-2575.26	argos-doppler-shift	Chelonia	55885	Dibba	Dibba	385026	915403	46N	GMT+04:00	2008-11-01 18:47:43
